# Supplementary material for: Development of a COVID-19 risk assessment model for participants at outdoor music festivals: evaluation of the validity and control measure effectiveness based on two actual events in Japan and Spain
Source: PeerJ. 2022 Aug 8;10:e13846. doi: 10.7717/peerj.13846 (PMC9368994; doi:10.7717/peerj.13846)
Supplement: Supplemental Information 1 [file peerj-10-13846-s001.xlsx]

## Sheet: Fig.2
#	× 1	× 10	× 100	× 1000
1	19.5244	22.436	50.8136	272.881
2	10.67	13.7318	32.3247	179.055
3	16.0419	20.0395	36.3674	179.261
4	13.2416	15.8601	19.983	59.4501
5	5.11443	9.32411	10.7612	13.9984
6	15.1402	19.445	25.407	46.8003
7	9.48166	11.0145	21.132	109.806
8	16.3394	22.1848	25.6444	59.8977
9	8.84926	11.1802	12.7993	28.7049
10	12.5476	18.6088	20.9686	31.4077
11	17.9119	24.2816	29.2855	51.4013
12	36.2393	48.2056	59.0225	163.946
13	30.9411	38.1067	49.8135	161.766
14	16.2464	19.9074	33.0841	137.195
15	16.4303	21.4171	26.691	61.1559
16	9.00347	14.5152	16.837	22.5347
17	17.1007	25.4036	31.778	90.2087
18	14.2345	20.9629	26.313	45.0567
19	26.0801	33.6957	41.7212	118.506
20	14.8242	21.5017	23.6638	36.6884
21	18.3632	23.5271	31.7959	102.167
22	20.5567	24.3572	31.1478	96.7115
23	15.5255	21.0517	27.7319	68.9624
24	12.4322	13.4745	16.6602	41.8479
25	30.3169	82.8676	267	555.818
26	6.9789	8.72609	10.7906	21.4185
27	14.2112	17.698	20.3745	46.5775
28	18.2373	33.5907	106.888	225.358
29	18.79	25.8047	29.7721	50.8027
30	16.9344	21.4205	28.7701	98.8945
31	14.2452	19.7263	22.7709	36.815
32	21.3015	31.5262	34.9914	65.3619
33	25.5607	31.5217	74.768	419.686
34	30.3154	39.1458	47.6349	130.27
35	26.6922	33.974	40.9182	108.212
36	23.1832	29.975	33.3425	66.2359
37	9.51905	11.8521	14.7386	37.0125
38	11.0442	16.368	20.6129	33.2174
39	34.2338	39.1236	66.9847	322.278
40	30.3567	39.2141	118.202	657.244
41	10.2183	13.7567	37.6532	206.538
42	19.6137	25.3543	33.266	84.5061
43	15.6053	33.8908	143.97	259.589
44	15.228	19.2694	30.3237	123.824
45	17.9763	21.3987	28.5463	96.1688
46	18.3677	21.4738	34.5712	150.477
47	14.2287	16.2804	36.1194	180.959
48	13.165	15.2068	25.9653	124.035
49	21.674	52.0226	224.667	671
50	12.8572	19.0385	23.3427	59.1896
51	23.6115	26.315	39.8491	165.68
52	30.547	37.7795	62.5001	282.833
53	12.542	20.2333	24.415	44.0924
54	14.7199	23.5153	29.28	45.9943
55	24.6599	31.8422	53.5163	242.903
56	14.0759	18.4765	20.9607	45.3802
57	7.83051	10.1814	11.6928	24.8174
58	19.3395	25.4301	36.4415	140.915
59	13.3775	14.9739	30.8253	178.682
60	26.1842	33.959	46.1093	159.951
61	28.6468	36.1426	48.179	164.049
62	18.8551	25.6081	29.8725	55.3902
63	16.2952	23.0816	28.6201	34.1794
64	14.4633	19.0166	23.6497	55.6396
65	15.3775	19.6238	25.7625	83.9303
66	12.7218	15.1039	17.8352	44.7729
67	17.7932	22.0909	36.4327	158.023
68	13.1267	17.2535	19.8327	39.6071
69	10.0603	12.8844	19.0091	76.9543
70	14.3236	20.3802	25.5802	75.4657
71	11.19	14.1851	16.6192	32.7037
72	17.5454	23.2034	26.8228	61.9505
73	17.1036	22.9441	74.2651	343.528
74	15.5779	18.7834	29.3358	125.749
75	13.0339	17.4325	22.1491	54.4599
76	9.5985	13.0494	17.0644	54.4222
77	18.7806	23.2028	60.019	345.26
78	12.1683	13.2668	20.9824	90.3128
79	14.4858	17.8859	25.7703	96.536
80	17.1311	20.105	49.2399	288.434
81	11.7547	14.4063	19.8402	71.992
82	23.49	26.9496	53.166	285.476
83	19.5871	21.8497	40.0509	199.908
84	23.121	28.142	43.6477	182.97
85	21.7167	28.8629	36.5873	109.813
86	9.70392	11.5895	18.6405	84.0491
87	16.3081	22.9986	44.4063	220.095
88	16.6174	18.116	29.8535	137.334
89	27.6756	32.9515	50.394	213.378
90	37.6456	62.9605	263.489	1032.34
91	18.275	23.0561	37.7813	168.734
92	13.9958	18.1468	25.8264	94.8092
93	26.4438	30.4635	47.5285	191.385
94	21.5413	27.6856	46.175	206.125
95	21.8844	28.8566	36.5433	111.2
96	17.9465	19.9312	38.5203	177.363
97	18.9709	27.3223	35.7111	61.6116
98	8.00697	18.9844	70.481	138.877
99	27.6851	32.0432	74.8595	435.607
100	17.8542	22.0723	36.9622	171.134
101	16.716	21.6108	39.3509	191.04
102	12.6957	16.9634	23.8057	89.5062
103	22.7974	24.6243	31.9984	101.465
104	13.5023	20.4095	24.3862	45.3648
105	23.7346	44.7041	155.392	308.32
106	13.7035	17.614	24.8824	92.1412
107	25.7266	41.864	153.159	393.146
108	102.67	445.173	748.379	856.05
109	16.2627	21.106	25.6475	69.8308
110	16.2121	21.59	25.1517	47.7273
111	12.6546	15.5611	18.2142	37.8911
112	6.38915	14.4242	67.3923	192.141
113	15.2916	19.3392	27.6956	102.48
114	10.676	17.0715	19.0799	32.2477
115	31.5418	48.9416	215.58	684.11
116	26.8487	30.882	70.7617	427.734
117	16.4744	21.2256	33.9092	147.39
118	32.6032	110.67	269.024	619.085
119	20.2882	28.4858	34.6482	95.2669
120	16.1182	23.537	32.7447	48.3113
121	11.252	12.3168	15.1618	42.9714
122	10.352	12.7185	27.8826	153.437
123	13.0662	17.2622	33.3885	171.442
124	20.2143	28.0645	34.0315	92.3999
125	19.9658	23.1478	45.8022	247.317
126	14.4725	20.4716	29.7194	68.8633
127	9.58	12.4989	16.6987	52.0861
128	24.5933	32.3901	46.6271	181.908
129	11.521	14.7278	23.0414	102.639
130	18.9764	23.3106	32.1746	108.616
131	12.9337	17.0613	21.9855	53.5457
132	10.1744	15.4262	18.6773	40.7656
133	20.9335	25.7274	72.918	470.255
134	10.703	15.1971	57.0516	242.007
135	10.7083	14.8294	19.4982	43.227
136	33.1878	46.2756	144.919	682.35
137	20.0802	23.4491	39.8846	185.571
138	15.313	18.1053	27.9462	116.551
139	20.8494	24.8848	64.3122	379.893
140	12.9473	16.1176	22.5436	83.7044
141	6.00398	6.84189	9.01009	29.8466
142	10.4859	13.0526	38.1065	230.097
143	11.166	16.421	20.0648	27.7994
144	13.1972	19.9609	21.5844	30.3774
145	22.7172	27.6314	43.9521	192.174
146	9.94134	13.7272	18.7316	54.225
147	24.5262	32.2512	38.9303	77.2208
148	17.73	25.9107	34.0605	111.135
149	12.0223	17.6218	22.2085	41.8081
150	13.9271	21.038	23.1756	44.1304
151	21.7688	27.0918	57.748	300.328
152	6.1361	8.09023	9.33275	20.9458
153	9.68916	13.9315	17.527	28.7616
154	28.536	37.95	91.8418	510.959
155	29.3107	35.1546	46.8916	147.862
156	11.8422	13.8981	20.1536	80.0791
157	30.0798	34.504	44.4159	141.21
158	7.91687	12.3113	16.6284	32.7479
159	16.3743	23.8793	73.4579	307.452
160	27.4061	35.5743	47.8791	164.827
161	16.9592	24.5425	32.9832	113.423
162	16.3474	19.7618	24.79	72.398
163	32.9878	39.9311	60.801	259.034
164	29.5262	37.2857	47.014	140.207
165	16.7876	20.3078	44.3376	254.198
166	26.4705	33.0876	52.459	226.018
167	17.5602	20.8991	35.9951	169.27
168	23.6685	29.5852	43.7209	172.97
169	24.2869	26.0126	36.8813	141.281
170	14.9876	17.9188	27.8672	116.402
171	14.1812	20.063	27.789	101.167
172	18.1288	20.5718	38.1941	202.763
173	21.2329	26.8234	30.6263	67.925
174	20.0451	22.2492	44.0945	244.236
175	26.4831	32.6115	91.9795	499.69
176	11.132	13.5579	30.7561	167.454
177	16.9472	22.4947	28.2067	56.4002
178	18.634	20.5192	37.541	185.378
179	6.27901	7.47193	11.0894	41.9409
180	33.8336	42.2271	62.1669	251.613
181	24.7347	29.582	42.0208	148.058
182	31.2496	41.1138	133.818	598.342
183	13.0828	33.1486	176.639	370.43
184	11.4044	16.5208	20.4173	31.3038
185	20.4781	31.5288	86.6333	344.249
186	16.4031	21.1505	38.477	191.155
187	29.9511	93.6273	527.276	808.217
188	23.9955	27.5982	36.5332	121.225
189	18.4531	21.8174	51.9403	298.92
190	14.8167	17.2167	28.0588	126.549
191	7.27331	11.4546	15.5303	54.817
192	21.748	27.118	35.9216	111.424
193	21.5742	28.498	50.4075	222.089
194	24.9545	31.2119	40.2896	128.256
195	14.0336	19.1293	23.0479	60.3005
196	32.1344	36.9252	71.764	376.442
197	20.0394	25.6529	31.5014	87.3055
198	25.7221	27.8525	46.1528	213.245
199	19.9214	26.4415	67.7695	352.785
200	29.7586	35.746	49.5711	179.443
201	22.8346	25.7692	43.2326	194.674
202	17.5	22.54	30.6346	90.5783
203	14.6483	17.6918	23.8753	81.6898
204	21.5995	26.0822	28.6184	53.5969
205	31.4669	37.1436	58.0195	246.844
206	18.0045	22.4614	64.6305	327.595
207	23.5102	33.1594	47.0908	176.678
208	20.2425	26.616	36.8545	132.612
209	12.5217	17.1436	20.1303	35.4617
210	22.2018	24.0166	41.9877	205.223
211	16.6292	25.1516	40.1375	160.33
212	28.5231	32.067	39.8354	114.164
213	18.1116	22.6979	66.8305	374.704
214	28.9095	34.2268	62.9001	316.36
215	21.3332	27.9417	33.1799	78.3053
216	29.2566	33.9578	37.0506	64.2222
217	21.6611	27.1235	58.1579	311.05
218	7.90079	10.7121	14.7567	40.3321
219	15.3652	20.6667	27.0344	64.4783
220	10.51	13.1111	17.6875	61.1743
221	12.1263	18.1508	22.5883	38.3252
222	11.1202	17.5764	21.695	31.4465
223	16.8677	20.07	29.9969	112.797
224	20.0224	24.3251	37.9668	166.409
225	15.4042	18.1574	30.2149	136.655
226	15.5994	18.8539	40.1889	219.457
227	29.6174	37.9109	53.2079	196.578
228	11.9726	19.7433	43.079	230.642
229	17.612	22.4133	30.4507	82.0969
230	32.0844	53.7055	245.895	700.377
231	22.9982	29.3902	38.8258	106.596
232	25.2021	28.7569	55.0899	292.816
233	14.1913	16.0007	21.3765	72.2132
234	9.88209	13.0103	14.1367	22.4701
235	15.5436	20.1886	25.9582	77.9677
236	19.0262	24.2311	51.0356	277.463
237	15.7513	24.5395	31.4414	68.7496
238	26.3801	33.6728	57.4104	266.274
239	12.9539	15.1929	20.5013	70.9787
240	17.1657	23.0775	25.5712	50.1449
241	26.5891	31.8759	83.25	474.287
242	23.9758	34.47	131.182	543.329
243	10.7264	15.6921	18.5364	30.1827
244	7.50265	8.36582	11.6499	43.6876
245	13.1542	18.4915	27.859	102.209
246	15.6478	22.1585	28.6014	60.4726
247	18.3499	23.7741	34.6159	121.069
248	17.7315	20.1696	28.8312	109.376
249	15.3554	18.1464	22.7711	63.1765
250	15.1775	23.4933	30.005	79.9248
251	19.2807	37.0084	41.311	79.329
252	25.2973	33.3345	110.024	500.304
253	16.6537	19.4022	26.5882	95.2401
254	11.3679	17.1868	22.1947	50.1992
255	12.3071	14.9745	23.6745	104.059
256	12.2782	16.0858	20.4384	62.0833
257	25.664	32.2509	49.2048	199.287
258	5.01295	7.18225	8.68968	14.8306
259	17.3104	22.18	29.1696	96.103
260	12.381	15.1986	25.8758	122.464
261	12.9602	17.3021	20.0123	46.2764
262	18.6528	20.9232	43.1182	221.791
263	14.8691	21.3254	24.7939	47.7945
264	9.51442	13.7028	17.7028	52.1163
265	5.59907	8.81777	10.2236	15.7861
266	15.233	19.8101	39.4564	213.791
267	13.4843	17.1075	20.3432	51.1528
268	15.5505	18.3687	25.5425	86.3675
269	12.7339	16.5941	20.1257	53.9956
270	21	27.8256	31.6473	69.0076
271	17.5387	21.9451	26.8403	74.7232
272	10.4524	13.3759	18.6546	47.1312
273	9.56317	13.2583	16.8447	34.8331
274	17.1141	20.9606	31.3151	126.386
275	16.4794	20.5291	25.2709	70.7085
276	19.2503	22.4245	40.5014	207.87
277	12.7642	16.3698	30.2133	144.257
278	11.2956	13.5669	16.8587	48.8108
279	33.341	34.609	47.2271	167.41
280	12.7816	14.4114	30.2273	149.422
281	31.9263	41.9873	60.2317	229.706
282	6.9086	8.74974	10.654	27.0965
283	26.5847	31.4292	45.8818	178.708
284	11.4598	14.2466	17.8504	46.2757
285	8.84764	12.8626	15.6359	24.8674
286	14.3787	17.7245	31.2482	148.894
287	9.1763	15.8007	45.9208	123.404
288	17.133	21.0234	30.166	115.235
289	18.2596	19.9546	33.8303	161.792
290	12.7691	16.083	48.4363	278.148
291	27.3394	36.8967	46.9878	97.8642
292	13.1576	16.9188	21.5781	67.2242
293	9.68123	16.5934	62.0915	209.424
294	16.8114	20.418	31.2967	132.311
295	7.50447	10.0637	13.4528	22.8196
296	11.1164	16.0848	19.5723	44.0217
297	6.96116	10.4045	12.9079	15.6671
298	23.7735	25.3337	40.7889	181.631
299	17.1611	19.5415	29.7454	125.176
300	14.8	21.9613	89.9009	334.798
301	9.26564	14.325	18.098	22.5639
302	18.7839	22.235	56.3973	342.826
303	15.2681	17.0566	26.4857	113.307
304	11.3872	14.1072	34.5691	206.007
305	22.3194	32.3636	129.86	497.979
306	14.6937	19.4001	26.4394	77.0808
307	14.9626	22.4055	26.3112	64.2371
308	17.6231	24.0086	37.6663	153.817
309	14.8868	23.8421	94.5953	300.369
310	11.8558	15.3889	27.7472	138.359
311	24.4712	28.644	43.3153	178.414
312	26.1787	29.5816	63.0679	349.695
313	28.1648	34.9462	69.5688	341.789
314	22.0666	29.2934	54.0883	253.508
315	6.38672	6.92626	9.84168	37.0234
316	23.9924	32.2696	55.9665	226.336
317	15.7797	21.4702	28.5694	46.1307
318	17.8725	20.808	36.9111	182.443
319	26.2192	29.9863	67.1409	391.896
320	10.5372	12.188	28.0771	168.57
321	13.9994	16.6126	25.6412	108.089
322	16.5279	19.4772	48.7915	302.786
323	26.5716	32.2155	55.5218	267.037
324	21.4783	24.4191	50.9651	263.865
325	25.4827	31.7948	54.8523	258.662
326	20.9869	26.7185	45.7629	213.79
327	8.58569	11.8476	17.0998	50.8177
328	14.1612	19.5168	24.1592	69.6936
329	12.3301	17.6028	23.5459	61.145
330	19.3628	26.9286	31.4853	50.141
331	18.7609	26.9674	37.7091	132.992
332	21.1675	33.3432	143.049	486.249
333	16.5988	22.2283	27.8597	81.9444
334	43.5089	109.52	570.128	1036.27
335	35.8691	47.2542	157.539	781.344
336	7.89321	9.86464	13.7165	42.2074
337	26.9975	87.4402	471.364	744.859
338	16.1765	19.3162	36.3054	183.355
339	14.3442	21.3592	25.3667	44.91
340	21.2116	30.8811	37.0172	96.8976
341	23.1073	26.7217	42.0287	177.994
342	18.6697	23.1993	32.126	115.134
343	7.49662	9.27634	10.385	19.1369
344	27.1582	33.9781	101.756	544.489
345	16.9168	24.3129	29.3778	48.7532
346	12.3029	19.4161	23.0268	51.3553
347	20.3294	25.082	71.4028	423.607
348	10.1908	16.5382	20.3476	42.665
349	19.0737	29.4471	33.2585	53.3521
350	16.3372	24.7003	101.682	387.184
351	30.7087	35.2826	80.6416	498.399
352	15.5248	19.307	25.6181	83.9256
353	16.6381	20.5562	27.3221	91.1842
354	11.5274	16.1521	20.0672	34.9733
355	17.0214	24.3297	31.1339	72.8284
356	17.4725	22.1311	28.6852	91.7218
357	21.4349	29.276	43.4778	114.244
358	25.1925	27.5081	35.6348	112.524
359	16.8374	18.7458	28.976	123.626
360	10.4106	17.6277	82.6437	227.965
361	24.6227	35.5222	134.844	538.339
362	21.3261	29.823	37.4222	74.7248
363	18.4723	24.5068	83.2447	384.045
364	14.5077	19.0415	22.4961	44.5635
365	17.4672	22.1439	45.7133	256.625
366	12.8447	18.676	21.4596	43.2647
367	16.7494	20.3377	30.4918	124.129
368	28.7638	36.102	67.1805	338.542
369	14.6911	23.0327	34.5462	118.919
370	17.7455	19.9489	35.5119	174.958
371	9.74101	12.8738	16.9413	54.4267
372	19.2152	26.8763	31.4058	66.4202
373	11.194	14.2443	16.7688	40.6634
374	16.9421	21.9928	27.3044	78.1803
375	34.5745	38.4497	58.501	240.968
376	24.194	30.461	52.5516	239.054
377	20.6467	26.999	44.8257	207.853
378	33.3268	40.4266	72.8128	372.984
379	17.6985	24.1198	33.1665	90.5864
380	22.6894	41.3609	215.509	553.766
381	19.8693	29.2608	32.9435	64.216
382	16.3137	25.1293	28.0879	57.2175
383	22.4208	27.0756	38.4889	146.261
384	27.685	33.8312	69.7116	391.886
385	12.029	16.034	47.7665	286.708
386	15.6333	21.6963	24.582	52.6228
387	12.1664	14.3419	22.7568	101.062
388	25.5171	37.2835	146.713	588.222
389	13.3031	18.3526	21.8282	41.6363
390	22.454	25.5311	49.8213	266.31
391	19.5709	25.7174	30.3538	74.7913
392	33.8944	38.3358	81.9763	450.217
393	11.269	16.3821	18.0184	34.1121
394	18.677	21.1875	33.554	146.03
395	11.9268	17.5756	25.7526	48.7515
396	15.1955	25.8526	122.983	313.59
397	12.713	19.9103	21.7662	39.1732
398	12.4718	16.8392	27.8885	128.78
399	27.0871	33.6017	41.2205	106.18
400	9.20564	15.539	18.6479	33.2453
401	23.587	27.531	51.801	266.513
402	22.4011	28.1043	36.1999	113.008
403	45.017	51.687	66.6222	187.91
404	19.9782	24.4619	39.2599	172.666
405	41.2521	153.353	299.895	709.862
406	16.6486	21.0609	34.0803	152.416
407	20.9386	25.8832	40.8722	176.078
408	26.9048	29.644	56.6681	293.546
409	19.0354	25.1405	34.7445	123.386
410	8.37659	10.5032	22.0969	125.714
411	14.2672	18.8159	23.3168	59.0865
412	12.8347	19.01	24.5907	41.1163
413	16.2855	20.5452	39.5637	204.086
414	11.587	15.5214	20.6744	48.8975
415	18.3075	26.8785	33.3014	66.2122
416	24.5938	28.4767	52.2255	259.153
417	24.6627	28.8177	69.4456	397.04
418	17.1413	22.0091	29.7165	89.2457
419	15.4997	20.1174	22.9665	50.6998
420	27.4419	100.954	199.696	494.46
421	19.6878	25.2304	58.6453	308.245
422	9.70366	13.706	18.0678	24.3911
423	32.2763	35.0555	56.8351	246.175
424	20.5268	24.667	28.8542	69.233
425	23.2281	27.2977	42.4633	183.46
426	11.5658	13.072	16.8181	41.4812
427	22.4627	28.3506	33.2967	81.8927
428	17.0419	22.3376	23.575	35.8342
429	20.6737	29.1262	36.1955	43.3278
430	19.2807	21.8028	46.5943	256.51
431	20.4071	26.0057	37.7482	145.12
432	19.0859	24.6625	41.2519	191.247
433	8.71602	12.7038	16.2524	49.1124
434	16.9628	21.1502	27.8717	92.1947
435	13.902	18.0661	22.6399	52.9724
436	15.6394	18.8326	26.2782	96.2319
437	17.6673	24.089	26.5708	40.5741
438	18.9664	25.4155	30.5837	55.3509
439	12.5603	15.948	23.8315	77.2658
440	14.2649	20.0135	27.3025	97.1073
441	20.2393	23.7858	30.8226	97.8293
442	9.34137	13.226	18.334	49.3369
443	22.7534	24.2729	26.7262	50.9949
444	7.80809	9.47539	15.5043	71.166
445	8.05431	9.95589	13.1405	43.2386
446	15.3772	21.5016	27.1898	53.7512
447	16.7582	23.5225	28.6463	67.4176
448	13.0056	16.4287	21.3048	58.5571
449	12.8372	17.1301	25.433	102.133
450	6.71126	8.08327	12.633	51.6327
451	28.9252	31.6226	56.8062	288.166
452	14.441	18.4015	57.1582	295.393
453	18.8548	23.4377	43.3512	221.791
454	22.9651	29.8116	94.5316	428.608
455	19.7882	22.1123	35.5999	159.095
456	17.6682	20.5653	27.4176	92.5949
457	19.7321	25.7563	30.7481	79.2046
458	23.9834	30.7618	43.8315	135.886
459	20.7925	27.0108	32.2603	55.7727
460	17.2867	23.4493	83.3639	449.531
461	12.9627	16.5484	22.4427	57.1789
462	14.5265	20.7794	25.0218	51.8867
463	19.6574	25.2773	33.0554	104.672
464	11.6973	14.3703	17.6894	49.5561
465	16.9508	21.1889	31.796	129.255
466	11.4481	13.4071	18.8383	70.0667
467	19.0589	20.7942	34.9451	158.802
468	7.42801	9.69629	10.5615	19.0769
469	22.7596	29.8201	35.3824	89.234
470	14.7494	17.2411	26.5444	113.333
471	7.35637	11.0486	14.2189	28.5668
472	12.9376	36.7004	159.759	443.977
473	16.2985	19.6894	24.079	66.4864
474	7.68174	10.3905	12.6152	33.842
475	22.4533	27.7299	71.1484	410.003
476	7.84306	9.33821	15.9165	75.6512
477	31.7489	35.0008	57.9908	251.506
478	14.4391	20.6463	40.5958	216.056
479	8.06557	8.65521	14.5071	68.8081
480	8.68735	13.346	17.2558	26.6724
481	27.7681	40.1382	47.2684	95.5408
482	24.1011	30.3937	91.6483	548.607
483	10.3147	15.218	21.2771	58.1823
484	10.5277	15.4788	17.9819	42.4652
485	20.9502	28.7434	36.6497	70.6734
486	18.1727	22.419	26.1813	62.9237
487	23.507	30.5905	37.6837	106.515
488	18.976	22.5389	53.6655	303.933
489	23.5774	27.4289	41.9494	174.227
490	17.187	23.837	30.2123	56.9894
491	26.5753	37.6329	44.453	106.402
492	30.6394	36.3796	92.3626	532.848
493	18.3117	24.4323	30.7455	66.9344
494	14.9721	17.3222	27.3608	121.931
495	17.1794	25.5377	27.6651	44.2938
496	25.3777	29.3024	42.7462	169.789
497	14.6194	22.2857	26.3432	50.4328
498	5.27104	5.90918	12.1756	64.7575
499	26.2015	32.6902	42.4417	134.236
500	12.3009	14.1866	22.9328	98.528
501	18.5107	22.2743	37.1885	172.125
502	17.3764	22.2657	49.2857	270.567
503	10.3552	11.7496	25.4152	137.928
504	11.4865	15.8422	57.2474	254.632
505	29.2622	37.891	72.3307	365.754
506	24.9868	29.4733	47.968	217.605
507	13.9666	17.7417	22.3977	57.1482
508	17.774	22.6535	54.335	279.171
509	26.9651	30.2458	62.5164	337.696
510	24.2978	26.9756	53.4862	293.767
511	16.8714	18.7951	34.6626	168.171
512	17.1054	25.6865	40.724	110.058
513	11.1979	14.0761	21.9327	97.7821
514	27.2587	35.7317	82.4467	444.96
515	6.91436	8.87479	12.9606	49.0692
516	13.1625	20.2923	24.782	40.5818
517	10.7924	13.0092	25.5291	136.008
518	22.9134	29.2711	40.6394	147.517
519	17.2152	26.3701	35.2307	57.0096
520	12.5528	19.2665	80.6657	276.185
521	28.0437	46.2357	160.007	649.32
522	25.9616	32.1302	47.6369	196.472
523	24.2119	29.6984	82.6131	441.784
524	14.2067	21.5914	28.109	48.6428
525	28.9129	35.4472	60.7337	283.168
526	14.5065	18.0997	22.5572	48.4337
527	29.6682	32.8364	52.8316	240.244
528	24.1773	31.3554	41.6901	138.997
529	14.7172	21.1619	26.9728	49.7922
530	15.2391	20.4161	24.5478	40.0855
531	13.2383	17.9138	21.8193	46.6924
532	21.419	25.5985	36.3246	137.79
533	16.2296	22.2124	35.4225	141.737
534	8.9818	12.2998	14.5561	24.8422
535	31.5534	37.1348	59.7881	271.236
536	17.6743	24.6423	28.6963	61.491
537	21.8568	27.7576	71.2119	409.894
538	15.8274	18.3532	25.096	89.0788
539	5.23826	7.84633	9.15832	17.6539
540	26.2397	32.3222	63.5509	333.878
541	14.657	18.1255	21.0428	49.0494
542	28.3053	31.9111	47.2214	191.782
543	17.8658	24.2939	28.0494	54.9108
544	29.2439	34.6544	60.0884	290.877
545	14.8168	21.4921	24.9426	57.5943
546	19.3464	24.1547	34.385	128.59
547	16.1497	19.0234	24.6123	78.4129
548	12.2769	18.4356	20.8474	37.2506
549	1.43141	1.71365	4.49001	28.1731
550	25.8486	29.5351	52.1837	262.982
551	30.2626	36.0937	54.8129	230.297
552	6.95802	8.02128	15.3248	80.3522
553	27.342	30.3445	58.1527	293.155
554	20.6987	25.8569	32.7239	76.1105
555	15.5916	18.685	26.5699	98.0757
556	21.9718	27.38	34.383	102.777
557	13.7067	16.6616	29.7439	153.674
558	13.7524	17.135	25.4684	101.269
559	8.96192	12.6121	15.8613	34.0106
560	15.64	21.713	25.1453	51.1329
561	4.63872	5.59266	9.08832	40.5371
562	13.2535	16.6152	20.3382	56.245
563	19.2679	24.7484	29.6725	77.7521
564	18.1979	25.4049	48.5391	251.91
565	11.0002	17.1861	18.8587	35.3908
566	13.7797	18.7879	22.7959	59.4844
567	17.6382	29.5864	34.6191	52.6454
568	5.44574	7.48592	8.25816	15.8783
569	16.0739	20.3111	60.0477	284.135
570	16.4601	24.5219	74.5123	274.584
571	22.5646	28.5621	40.7914	160.164
572	23.8696	30.827	61.0112	306.697
573	13.292	19.2562	25.1433	82.2344
574	10.991	13.2953	21.2734	93.7057
575	19.1639	40.074	217.255	498.935
576	4.37198	5.95985	7.39324	21.2227
577	20.6566	26.3158	34.9129	111.595
578	19.2969	26.8563	30.9551	71.2134
579	8.04252	13.5545	16.7178	21.3604
580	40.9325	44.3124	71.9976	319.079
581	16.9123	23.9859	27.3793	53.7823
582	19.2035	23.5757	37.6139	164.806
583	16.7905	26.7129	31.5438	74.7659
584	10.6537	13.5774	20.5086	69.4
585	23.0697	27.7246	43.1268	185.982
586	17.8286	36.0527	156.316	417.956
587	13.9588	20.3198	25.2816	52.3562
588	9.68996	12.743	15.8174	45.3631
589	26.9757	42.8582	192.324	574.629
590	20.2984	30.941	37.7605	51.7012
591	13.2577	15.5794	24.3631	109.236
592	32.4507	66.8757	389.318	832.443
593	16.0691	22.5813	27.7951	78.1795
594	24.7453	30.6024	41.4731	127.479
595	19.1023	24.4561	32.1317	106.069
596	11.5136	17.9879	22.8723	30.6645
597	11.8226	19.5845	22.9041	41.5009
598	24.2791	30.3763	89.9653	482.705
599	12.1342	18.3795	24.6687	34.6401
600	11.0392	14.5995	18.1833	52.8888
601	21.0559	26.79	33.26	79.4519
602	8.74722	10.6205	12.6014	32.0465
603	25.2705	28.1074	53.9661	284.503
604	14.365	16.2172	28.8044	139.528
605	16.4277	20.5231	39.457	212.617
606	8.12153	11.6951	29.08	114.744
607	23.2186	26.6856	36.4043	128.657
608	22.2856	30.2246	106.582	431.053
609	15.4544	24.2186	28.8669	41.9301
610	14.821	18.9929	28.9481	111.105
611	18.2443	27.7073	35.6742	62.9772
612	12.8662	18.6257	21.5652	44.292
613	16.1805	51.8668	260.62	397.776
614	16.945	22.6456	26.6378	64.7759
615	22.4395	25.8487	38.801	160.205
616	6.49372	8.79591	12.7102	15.4926
617	27.8205	34.3778	64.3372	324.601
618	42.2243	50.9153	75.1577	299.419
619	14.172	15.7176	30.9445	162.587
620	3.01636	3.66527	4.25159	10.0052
621	23.2653	26.6594	53.8252	292.325
622	22.9196	28.0977	37.9238	131.154
623	14.9825	18.7573	21.965	53.2747
624	17.4855	21.0528	37.5493	186.087
625	24.3112	32.827	42.258	98.5238
626	19.6229	25.1791	42.8074	202.191
627	23.0068	29.7256	38.0269	118.222
628	30.694	35.7838	63.8995	298.429
629	18.1755	28.7349	35.3257	98.9552
630	18.3984	24.0006	29.1802	77.2568
631	13.7084	17.4636	23.2058	65.1581
632	17.7079	20.8982	27.153	86.9632
633	17.7052	20.5765	39.9238	211.524
634	18.6235	24.7923	43.4125	178.326
635	32.5556	39.3361	105.265	601.482
636	22.4765	24.663	34.1669	123.253
637	13.0288	14.5043	19.0154	61.5013
638	33.6902	43.474	138.589	630.446
639	15.7437	18.1514	30.1924	139.396
640	18.108	36.9541	213.537	493.299
641	14.5518	17.7138	48.951	257.554
642	32.3269	38.8519	102.445	599.894
643	25.8903	39.2239	165.104	526.376
644	24.5306	30.0847	41.5989	152.084
645	18.4576	23.8715	31.6866	107.082
646	24.9861	27.7637	54.0394	281.401
647	21.4577	23.7734	46.5659	241.934
648	20.0225	23.8968	31.9259	108.18
649	7.64466	11.2414	13.8521	26.7504
650	29.0779	38.1064	45.9973	105.146
651	34.4399	37.022	56.8653	240.818
652	24.4703	26.9512	35.4593	115.523
653	19.6387	24.6492	34.0428	123.273
654	8.29821	11.4241	15.2221	51.4218
655	31.4519	38.4381	58.4531	246.518
656	23.6608	32.0652	110.342	498.283
657	14.8832	18.0209	27.1462	112.49
658	13.1139	20.2294	22.2896	42.497
659	4.7993	6.09958	9.88049	42.7177
660	18.6054	22.2456	57.8528	345.767
661	22.3564	36.6471	107.382	397.552
662	11.0776	17.3176	22.7859	29.8277
663	17.6895	22.3325	44.7917	239.645
664	20.1035	25.6077	62.3741	340.929
665	11.7314	14.6556	27.6492	147.669
666	4.99456	7.13176	12.006	42.5744
667	15.6239	17.377	22.5593	73.3146
668	13.9873	16.5435	40.6936	236.274
669	13.3088	21.0904	24.4156	45.9503
670	22.3726	25.7194	58.5639	332.349
671	21.9417	24.2896	39.3743	178.812
672	13.071	18.6995	24.2984	56.8737
673	8.45517	12.9167	15.1999	32.9033
674	23.7556	30.531	95.9224	459.376
675	33.2723	104.567	496.526	819.468
676	19.1569	24.8898	32.3554	99.6192
677	20.2957	24.7378	67.3113	356.518
678	17.893	23.2847	28.4275	65.2776
679	9.70251	14.0172	17.2825	40.9475
680	18.3926	21.3301	30.4768	97.1969
681	9.0524	11.354	14.5273	45.0672
682	27.8744	30.3416	54.7433	273.829
683	25.0073	62.2805	255.33	735.56
684	17.7963	23.3612	26.6043	58.3277
685	20.3177	24.2236	29.8185	84.1052
686	22.9641	25.5749	43.0721	193.572
687	9.71321	15.8426	19.8071	57.6378
688	12.8247	14.8414	34.5099	189.309
689	8.14607	11.2701	13.6939	37.2571
690	15.7393	18.787	48.6366	280.814
691	8.54519	12.0529	15.0961	20.2634
692	17.338	22.8829	29.0058	88.035
693	20.5052	27.6142	36.7888	104.116
694	25.2588	32.9525	106.509	506.232
695	26.5786	30.4074	41.8888	142.65
696	18.1074	23.3627	28.1404	69.4813
697	20.7596	24.1835	32.9798	115.741
698	35.0982	43.7435	52.2167	135.144
699	5.90466	7.49668	12.8804	54.6643
700	10.6604	16.266	19.9625	46.2314
701	20.252	22.4147	38.5201	179.219
702	24.0477	31.6946	39.7217	117.587
703	23.7349	28.2125	42.5893	173.757
704	18.8376	22.5082	28.8563	89.8504
705	14.8515	17.1106	39.2995	225.73
706	14.5524	19.514	22.4041	40.1729
707	34.1164	107.784	291.032	668.344
708	14.5622	18.3135	29.0828	127.064
709	15.5805	18.5212	33.8142	168.847
710	12.8145	15.8613	19.9989	60.0138
711	14.0659	19.3511	47.6662	204.025
712	9.72146	13.3168	14.9591	19.9724
713	18.4483	24.9993	29.9556	72.0833
714	17.7252	26.6891	31.9176	61.3572
715	30.3241	41.8036	52.9449	123.119
716	21.6822	27.8197	47.4212	204.841
717	20.6339	38.4882	190.888	510.88
718	26.1098	41.3796	182.951	572.522
719	16.2785	20.8751	30.4901	120.841
720	12.821	17.4466	51.7718	190.202
721	12.469	16.1593	17.5916	31.8062
722	18.1343	24.5914	59.6944	341.34
723	20.6863	22.961	29.6477	86.2513
724	13.4801	15.7674	24.4287	106.735
725	13.8593	17.9087	22.4699	66.4536
726	28.3863	39.0121	140.38	617.21
727	38.3857	64.8675	295.505	859.293
728	11.8038	14.7938	21.878	87.1723
729	16.9127	23.7778	46.499	232.751
730	29.2076	40.0292	143.726	605.004
731	16.3599	20.6268	48.9169	269.902
732	22.4944	29.0101	50.394	236.702
733	23.3119	27.9086	72.8177	408.882
734	16.8203	22.0155	27.5374	81.0248
735	23.9316	29.3794	40.147	139.728
736	23.8758	29.4857	44.5757	187.695
737	12.2078	17.2826	21.4586	44.8732
738	8.45659	12.6816	15.2707	21.2651
739	23.0658	29.1089	33.6789	78.4309
740	14.2204	16.9998	24.1612	92.2579
741	17.2918	20.2446	29.5869	117.448
742	12.7206	15.6625	25.1386	111.9
743	13.5422	19.2174	23.4636	37.4724
744	14.1669	15.6668	30.4304	157.138
745	17.1625	20.4182	52.3388	316.254
746	8.3781	10.6617	15.8896	48.2989
747	25.7249	35.556	49.4741	180.554
748	14.2231	17.3748	27.8198	120.62
749	11.1467	17.3274	20.3285	44.4284
750	23.9242	30.199	51.1686	218.863
751	8.22964	11.5684	14.3548	24.6056
752	13.9722	21.0295	57.3232	231.501
753	9.80304	18.8117	79.8616	142.026
754	31.3559	44.6975	158.157	664.51
755	31.6204	55.0652	247.459	832.447
756	12.13	15.8883	19.8953	45.1563
757	18.0724	22.3148	63.8686	375.718
758	13.8456	16.2138	37.6275	223.992
759	22.7464	26.2313	44.278	203.523
760	12.266	18.3302	25.8469	33.0145
761	12.3811	16.1092	20.6723	64.3881
762	10.9962	24.2943	108.506	310.09
763	12.8139	18.2879	22.559	39.9615
764	14.6728	19.2582	25.4269	61.2557
765	27.0975	38.7013	147.814	563.533
766	17.7481	24.8294	47.5834	192.826
767	17.7078	22.182	30.9609	113.172
768	13.8204	18.5785	23.0755	50.2849
769	16.4793	22.2618	27.4221	47.2152
770	25.6768	30.5438	51.4213	240.295
771	20.7165	36.8976	157.623	478.155
772	20.5357	64.1043	342.63	628.586
773	19.6168	25.5484	30.4735	78.6785
774	9.80458	15.1679	22.6855	26.4103
775	8.30603	13.3338	16.228	28.847
776	25.0582	38.5874	44.1997	88.3755
777	17.6624	21.8494	25.8804	64.8636
778	19.1687	27.0059	36.0098	121.343
779	36.0244	43.6693	74.7171	355.45
780	19.7859	25.1568	31.9434	97.399
781	21.4909	29.687	34.4558	66.9272
782	24.3072	38.9884	45.4269	89.8838
783	15.7249	19.2042	26.3952	93.8265
784	26.3523	30.7608	42.964	160.718
785	10.5283	11.6801	22.8824	109.153
786	18.6058	21.7376	30.1072	107.363
787	9.40495	10.3906	19.2067	98.3178
788	17.5386	21.697	32.7508	123.035
789	15.2193	19.3195	37.4011	197.796
790	16.3014	21.327	28.3513	84.8423
791	13.1961	18.3781	23.5483	53.0453
792	26.3125	34.9759	82.1143	450.653
793	13.6782	17.7906	23.1725	62.3671
794	11.6965	12.5764	19.5185	84.6201
795	10.2524	14.3004	16.9987	43.4796
796	27.082	31.5487	70.1123	404.488
797	22.5201	27.6701	37.251	128.321
798	16.9989	18.7866	36.4481	193.291
799	12.1475	15.7189	19.5167	55.0934
800	17.3508	22.7377	41.7917	215.235
801	20.566	26.6317	35.1561	111.327
802	19.2322	29.8816	39.9977	66.5407
803	8.6092	11.3297	12.4951	23.9831
804	15.9073	18.8072	29.5957	130.32
805	14.8838	19.4438	28.7906	117.731
806	17.3915	27.9136	42.467	57.3886
807	25.3546	28.886	45.468	191.926
808	10.6153	12.5597	21.1227	99.8169
809	29.0853	40.8884	48.8712	127.439
810	21.8556	24.2037	42.0029	198.906
811	15.3919	17.8026	30.2879	142.499
812	22.1319	27.4228	42.4339	170.258
813	15.366	19.5064	25.7377	70.6232
814	23.4296	28.5721	40.8279	154.654
815	9.64549	15.4421	18.8008	29.4583
816	26.419	57.3696	245.956	699.126
817	31.74	36.2855	42.4377	102.242
818	22.0007	26.4633	61.6528	308.686
819	36.6405	41.57	75.1143	375.428
820	24.507	30.0476	41.2298	148.637
821	11.8713	14.8538	18.9278	58.659
822	21.7168	43.4323	180.01	307.679
823	8.00696	9.62265	11.6208	31.0495
824	17.1616	18.6139	32.9148	156.064
825	10.2524	14.1581	16.1039	34.7059
826	23.9862	31.0409	99.5931	583.38
827	20.4999	30.7269	36.6486	92.7727
828	33.1987	37.0477	51.7942	191.346
829	20.2139	24.5306	55.5733	304.419
830	24.9538	29.3462	36.0487	101.823
831	18.0367	22.7194	29.1741	91.8042
832	15.3777	20.4075	29.506	110.106
833	12.0466	17.2824	23.7827	48.211
834	16.7363	19.7541	24.7209	72.4228
835	20.0883	26.0946	30.5355	73.9416
836	10.4316	13.08	19.1661	76.8417
837	19.3692	24.3563	43.4787	209.321
838	29.4689	35.4747	94.1758	565.332
839	14.7678	16.2751	31.1122	158.342
840	7.167	9.04806	12.0792	39.6738
841	38.8783	43.1731	85.1772	424.804
842	18.1461	24.8891	33.3652	85.561
843	18.7449	36.188	172.031	464.158
844	22.4838	26.8236	68.8072	376.366
845	18.5195	22.673	33.3998	123.651
846	16.9874	19.0997	25.3704	85.5261
847	16.902	19.0192	31.6754	147.427
848	14.8476	17.9413	28.159	125.174
849	45.6355	54.7253	126.616	736.929
850	11.7645	15.4359	20.146	60.9583
851	16.3669	19.9347	22.9413	52.4058
852	13.4947	21.8176	35.2942	116.911
853	16.9994	20.3938	23.7249	39.0373
854	10.1607	17.605	19.3098	32.7376
855	11.3385	16.4761	18.9552	43.2061
856	14.9461	17.2239	26.3444	108.865
857	12.6415	18.4915	22.1172	47.5832
858	18.8378	20.2932	30.1043	125.49
859	17.0682	20.9747	26.3809	65.2778
860	24.8552	32.9176	45.7793	135.729
861	19.1228	25.1438	30.4977	59.8287
862	12.2091	19.3911	22.9572	36.793
863	11.1183	13.6425	18.6264	48.5671
864	17.3853	26.6057	40.9589	175.25
865	14.2107	17.7294	23.2516	48.4477
866	8.61967	12.5436	15.441	21.3783
867	47.7056	89.5112	458.378	1058.75
868	14.3996	19.8025	28.3087	66.1196
869	21.5723	29.2506	33.301	73.2918
870	15.2028	18.2774	24.3532	83.1351
871	24.9021	30.2236	35.8095	89.1538
872	18.6179	21.4687	27.8102	84.8462
873	20.3591	26.2807	68.7227	363.24
874	18.6158	29.0646	97.708	333.099
875	95.866	395.701	675.622	742
876	24.5602	33.8185	51.7924	213.893
877	21.3419	23.5638	42.7736	211.127
878	26.7655	30.9086	49.6423	214.94
879	8.56188	10.7545	13.9267	43.9466
880	41.0726	208.84	435.259	698.825
881	30.2107	39.0018	51.521	167.628
882	14.0906	18.4265	21.3728	44.1149
883	25.4018	29.0126	64.6408	377.351
884	8.92177	13.5106	17.9705	52.6601
885	28.0517	36.0142	41.5274	95.265
886	9.45218	15.0088	18.7372	41.2062
887	28.3671	35.8943	59.8798	275.718
888	38.9506	50.9996	68.8579	197.538
889	19.0218	23.4555	27.7002	65.3634
890	10.2176	12.8832	17.217	52.3757
891	18.7293	25.455	36.6419	138.55
892	25.0068	30.4467	82.7994	441.968
893	8.56909	11.9049	14.6428	41.4087
894	34.4258	40.0508	95.5739	584.587
895	11.7557	14.7923	16.5204	33.5507
896	14.881	20.5499	24.4651	52.9666
897	28.2116	35.7143	107.886	535.755
898	5.85775	6.37705	11.5286	59.1329
899	16.7679	19.4572	28.9484	121.598
900	22.9109	26.5686	56.4961	320.537
901	23.0306	25.3199	38.8461	160.129
902	45.5286	48.8055	73.9475	315.061
903	21.8791	27.8157	40.2585	152.612
904	8.96921	11.7708	13.3059	28.4284
905	13.7778	17.5178	23.9524	85.7875
906	24.1944	27.4433	43.9141	197.455
907	12.8264	18.9091	21.8319	32.796
908	6.46522	7.16857	12.2376	58.4735
909	3.48758	5.56906	7.04366	11.0131
910	28.1213	31.6529	49.8333	205.484
911	18.8767	21.0581	26.9556	83.4848
912	9.8223	11.8591	13.8132	31.4905
913	39.2228	43.1902	60.9547	224.821
914	18.7226	24.8875	35.085	111.263
915	7.88723	10.7843	13.7453	37.6631
916	16.1973	18.1248	29.9642	140.454
917	24.468	30.4649	89.0019	455.18
918	19.4943	22.1399	48.3111	283.662
919	16.3442	17.6408	30.4759	146.691
920	25.7418	29.1541	58.7228	301.326
921	22.9243	29.2073	36.7404	97.0965
922	18.8272	25.0121	31.0967	65.151
923	22.7893	29.495	35.7303	96.1589
924	18.5037	22.9902	41.6621	190.832
925	11.2106	16.2643	19.5358	36.7485
926	11.4412	13.5302	16.4972	45.7284
927	5.77407	6.75234	15.1938	88.0982
928	37.4425	44.2787	68.105	280.675
929	12.1938	18.0019	23.8888	54.606
930	20.0395	23.7336	41.0064	201.593
931	22.8533	26.6265	41.0751	168.451
932	15.2711	23.6447	31.1788	45.2824
933	13.492	18.0598	24.4469	84.2801
934	30.1049	36.4331	98.2119	576.783
935	26.3759	34.9554	44.7464	109.48
936	25.5151	32.1145	38.5236	100.54
937	28.6659	32.8517	73.9913	422.013
938	10.6313	16.1007	22.278	56.1505
939	20.9494	24.0844	54.4614	280.234
940	22.4651	29.355	34.3365	82.8042
941	19.2745	28.6326	48.8481	206.429
942	23.853	33.2915	39.4898	99.0136
943	21.8049	23.3064	33.1961	125.702
944	12.7593	16.5707	22.6152	52.3854
945	24.1015	31.6955	45.0618	169.925
946	19.8204	27.689	35.8307	44.6362
947	29.8621	37.5993	46.555	132.417
948	24.998	30.3844	44.5294	172.993
949	17.7694	45.5757	134.921	296.483
950	13.4591	21.6634	24.0299	47.3284
951	16.8056	20.2104	29.2565	115.154
952	22.841	25.1049	38.5793	166.629
953	14.1278	18.0336	24.6802	84.4897
954	12.3097	14.8856	19.3798	41.4867
955	23.1291	27.8893	46.4947	214.288
956	15.1817	19.8939	24.8514	60.1785
957	15.6043	19.3574	41.9136	228.016
958	15.0533	20.1417	23.6087	51.8832
959	13.6982	16.8728	41.9492	230.301
960	19.4308	24.8829	34.1319	103.958
961	9.00983	12.4288	21.0047	92.3298
962	19.0188	24.401	38.6593	167.408
963	13.3225	15.4149	20.9221	73.3845
964	15.7048	18.4404	45.104	254.008
965	20.7088	26.372	45.6832	213.047
966	15.3865	17.6371	25.1178	94.8747
967	27.8523	38.0131	122.818	536.066
968	9.49696	11.1919	19.9942	96.8613
969	15.8188	17.7852	37.1441	203.486
970	30.2279	36.3041	56.8069	240.485
971	17.8171	20.3605	37.7954	193.089
972	23.4367	28.7409	54.8575	284.418
973	22.8478	29.0354	43.5527	163.699
974	14.6128	22.8944	27.8325	39.3675
975	17.5851	24.3888	27.9336	54.0023
976	41.9712	129.136	294.135	694.261
977	22.5597	27.5835	76.4744	453.8
978	26.1231	29.955	40.2863	137.565
979	17.1953	24.6872	27.268	52.687
980	9.65673	13.6601	15.7995	26.4853
981	19.0399	22.4041	47.2272	258.984
982	13.6463	16.9673	22.0527	70.9659
983	19.1243	23.9469	30.9207	82.7587
984	18.3582	23.3072	33.2141	126.757
985	14.7754	17.3818	22.5932	72.3265
986	22.6009	27.3488	48.7432	231.868
987	15.0293	23.6128	28.9887	71.12
988	16.2724	21.2203	30.3444	116.067
989	23.4254	29.0344	83.2722	440.824
990	13.5727	16.915	49.2192	269.291
991	22.1778	26.6607	48.5171	240.893
992	20.8666	27.5035	37.3853	131.411
993	19.6565	24.3283	30.8616	94.0719
994	5.79572	6.4072	11.7958	58.8411
995	21.1129	30.0239	34.9407	78.6783
996	16.0776	18.3773	25.3324	91.0612
997	17.8151	21.865	29.0295	90.3229
998	14.4206	18.5928	22.5789	47.2973
999	18.3617	23.2652	27.4368	67.7007
1000	28.8905	34.7612	55.7254	239.591
1001	13.7037	19.5382	25.8054	71.8572
1002	8.15954	10.5708	16.2231	66.9791
1003	27.1774	34.5073	42.6358	120.305
1004	6.66416	8.46698	10.5068	20.3317
1005	18.7534	23.2849	32.9735	122.794
1006	15.5123	21.21	24.3065	49.858
1007	8.43453	10.9447	15.1879	38.0007
1008	15.8197	58.084	262.513	425.675
1009	16.0654	20.3501	25.4164	62.7477
1010	21.6201	26.0573	61.7674	350.767
1011	11.4691	14.2339	23.4522	107.607
1012	7.0883	10.5925	12.3208	29.2169
1013	12.5415	14.5504	26.6145	138.88
1014	14.4156	18.735	41.7848	251.031
1015	18.8689	23.7182	64.8418	369.662
1016	15.1297	18.3349	24.915	87.5066
1017	17.9026	20.6201	47.2093	262.798
1018	15.0163	18.9958	33.2104	161.749
1019	20.8196	26.2522	40.9821	171.468
1020	28.1665	31.459	63.7899	334.886
1021	19.4554	21.8995	26.3773	69.445
1022	21.1527	30.0411	79.4418	309.17
1023	20.5086	27.6614	32.0926	75.231
1024	22.9469	29.6468	94.4902	446.529
1025	21.0085	24.6798	60.9031	378.59
1026	24.9018	27.4526	42.2271	180.657
1027	29.7802	47.4332	208.401	692.401
1028	7.49647	12.6924	13.7752	24.2359
1029	17.9773	24.8549	32.5209	106.487
1030	17.7872	20.997	45.984	278.416
1031	11.0268	16.2677	62.409	273.99
1032	15.5737	17.1361	32.6583	178.172
1033	17.2765	19.947	35.4927	174.758
1034	31.6864	37.8413	97.2464	523.346
1035	23.5346	32.3458	39.4918	102.685
1036	24.7872	30.9019	47.8717	203.877
1037	27.6165	41.529	55.1928	182.698
1038	10.7322	12.9418	17.7942	64.0472
1039	25.8275	40.3767	176.599	578.985
1040	23.5217	28.882	52.8116	272.745
1041	23.3898	28.6884	80.7236	517.403
1042	19.2855	24.0357	35.0702	137.239
1043	15.9107	20.2162	59.9108	287.362
1044	26.5271	34.3479	42.8382	123.863
1045	9.74688	13.8045	24.5338	121.56
1046	30.291	36.3433	51.9386	198.944
1047	14.0049	17.7969	24.6941	82.4478
1048	17.0904	18.4492	31.283	141.188
1049	17.5497	24.1984	31.3635	101.032
1050	22.8142	28.3356	82.9626	411.044
1051	9.24761	14.4587	18.3243	30.0599
1052	15.6848	17.007	24.229	92.5563
1053	11.5625	19.4241	25.3038	33.3918
1054	16.539	21.0206	27.223	77.3552
1055	23.9585	30.7942	50.2354	217.463
1056	16.1143	26.4128	30.6553	69.8098
1057	13.687	18.6869	33.7318	171.412
1058	15.3893	19.6246	26.7479	87.5871
1059	6.52744	9.35087	10.5826	19.283
1060	31.986	35.0523	58.7311	277.535
1061	22.3061	25.4502	55.9171	309.988
1062	19.5816	22.2616	29.9774	103.428
1063	10.2619	12.0753	16.3362	57.359
1064	13.8786	17.9828	21.4183	54.8471
1065	13.3757	18.1385	21.1765	50.7167
1066	11.6387	15.0501	24.4148	110.028
1067	20.0018	24.1401	34.3466	131.212
1068	14.1054	17.6413	44.334	255.141
1069	22.5502	25.2162	46.6244	230.799
1070	36.6883	41.0769	84.3651	463.019
1071	31.5061	46.7663	190.453	593.838
1072	13.2007	20.3902	25.7011	46.1534
1073	18.5735	22.744	60.6449	343.794
1074	15.8986	19.719	31.4328	134.39
1075	20.042	23.3836	42.781	213.664
1076	23.4222	26.4627	39.5441	162.483
1077	17.2982	19.9823	34.1041	164.269
1078	12.9369	19.5488	25.3518	39.1535
1079	22.9023	27.3501	44.6863	198.563
1080	32.2898	65.1763	364.355	809.434
1081	14.4246	18.934	21.32	34.8733
1082	9.31063	13.0968	31.422	131.379
1083	16.5977	21.6971	29.7544	108.714
1084	9.87642	11.5286	23.2694	121.915
1085	16.2517	20.9479	27.638	90.6362
1086	14.5563	23.6813	28.9099	42.3555
1087	20.1358	25.2296	30.8831	86.1076
1088	15.2887	16.0862	24.0262	100.006
1089	17.0134	23.1937	28.526	80.8069
1090	31.9494	41.8603	70.4566	303.34
1091	8.55249	12.4466	16.9521	23.7765
1092	24.8756	66.3235	192.415	424.236
1093	10.807	15.8141	21.8964	33.4769
1094	29.72	34.3103	70.5975	372.503
1095	23.3146	33.2715	38.2544	82.633
1096	24.6449	43.6567	191.703	545.547
1097	20.1713	21.7109	36.916	171.488
1098	10.5613	12.4249	17.9892	68.1493
1099	12.9415	15.131	25.1872	114.608
1100	23.4304	51.7218	293.766	519.536
1101	11.5543	13.9184	20.3596	82.4242
1102	19.9785	28.1645	55.8085	251.096
1103	9.61848	11.5804	30.7775	186.624
1104	26.5692	47.7673	247.926	636.242
1105	16.486	22.1044	26.6253	60.2677
1106	31.1271	41.3952	107.46	587.773
1107	14.169	21.7444	25.8569	51.0474
1108	13.5523	18.8844	21.7872	32.3398
1109	21.7101	24.4956	51.877	283.756
1110	19.2109	25.4657	32.4718	88.7268
1111	20.7303	23.635	48.7333	263.235
1112	27.2984	35.6644	45.8042	127.842
1113	14.9078	17.673	44.8182	271.862
1114	18.6151	22.8768	37.8588	177.369
1115	18.4109	24.2351	58.0923	339.674
1116	15.3452	19.8548	25.7169	81.3453
1117	22.1414	24.3216	36.1173	144.829
1118	29.1937	32.1044	56.3604	290.827
1119	15.0591	20.4122	31.5914	128.542
1120	24.8569	30.5481	46.8819	179.149
1121	26.4941	31.2051	52.5721	241.068
1122	22.7172	31.8673	39.6497	115.233
1123	17.9498	21.5786	30.341	113.687
1124	21.8646	27.6969	44.6586	203.825
1125	26.7977	33.4081	69.0003	381.623
1126	22.3314	25.9798	45.9552	221.373
1127	17.2821	22.3706	45.1572	242.01
1128	11.0175	13.9656	21.8117	81.0816
1129	18.7501	27.9256	32.6423	78.445
1130	16.8048	19.0246	31.7225	147.303
1131	26.7264	29.9825	61.8011	341.732
1132	15.91	19.5831	24.5294	53.9744
1133	48.9224	199.531	617.551	1236.33
1134	15.5162	17.303	25.3554	99.0093
1135	14.1851	15.8473	32.0909	162.536
1136	17.8149	22.4444	32.788	106.173
1137	20.3645	23.2781	40.0549	195.966
1138	15.4252	16.8963	30.291	157.375
1139	21.2679	29.4574	34.1611	62.2445
1140	17.1019	19.8109	46.1535	248.117
1141	15.6651	21.884	28.0116	86.5845
1142	21.9375	27.2467	78.6063	456.064
1143	15.359	17.4193	33.5876	176.741
1144	21.1063	28.2897	40.0778	148.615
1145	11.8212	15.0518	19.1027	58.1168
1146	18.6698	21.106	38.0411	187.634
1147	13.6852	19.2093	26.4389	93.6798
1148	16.5872	21.9637	27.8825	70.1603
1149	27.6948	31.5088	67.7603	367.628
1150	16.0442	20.2736	26.7391	79.4469
1151	16.4471	24.8997	28.0999	57.3699
1152	21.263	28.4781	44.8455	196.568
1153	15.1942	17.1901	33.1066	174.695
1154	30.3864	40.5466	47.2448	112.196
1155	9.65401	15.8384	18.8989	30.4523
1156	19.0958	26.4916	33.2678	67.3526
1157	22.225	28.8389	38.1453	127.059
1158	11.204	13.7378	21.8881	87.1191
1159	23.7779	26.3337	43.5591	199.412
1160	13.1993	16.3405	23.0255	75.9143
1161	10.2273	17.298	19.9764	46.3688
1162	22.0353	27.7249	81.9773	408.73
1163	18.477	21.8907	40.468	204.651
1164	27.7772	32.7528	49.7423	192.514
1165	17.8203	24.1712	29.5602	50.4503
1166	22.9543	30.3287	40.9335	139.852
1167	18.3508	29.4273	38.6744	48.3063
1168	24.5904	31.4364	40.7282	130.153
1169	20.7064	25.8647	35.3848	124.727
1170	10.1598	11.9768	17.1054	64.2516
1171	18.3102	22.9536	29.7074	94.4885
1172	21.0358	25.9401	36.1527	133.693
1173	23.6141	28.9029	37.0111	116.34
1174	20.7812	29.8007	37.7313	79.8248
1175	22.5512	26.3247	38.1765	149.967
1176	6.53419	7.71405	10.5178	36.4352
1177	12.3342	15.5728	22.4538	84.4353
1178	13.9585	17.2763	27.7514	123.936
1179	15.2815	19.9028	21.2007	33.6866
1180	12.6973	16.3829	20.1423	54.2927
1181	18.5916	20.0778	27.9263	101.51
1182	19.1743	22.7297	32.8236	126.815
1183	16.0655	19.995	28.4564	102.425
1184	28.1228	39.5677	44.6714	95.1557
1185	21.8158	25.4966	44.1582	211.721
1186	27.7766	36.6121	59.9258	274.867
1187	23.8446	35.1836	108.59	374.61
1188	7.89809	9.55965	21.4177	109.799
1189	8.80438	10.1492	16.8371	78.6019
1190	16.0017	19.7932	29.1001	96.4184
1191	16.4065	19.7996	25.1799	77.4288
1192	15.3731	17.2406	26.529	112.221
1193	25.2985	28.6613	43.5312	184.466
1194	12.3871	14.6844	22.5908	96.6211
1195	10.9252	14.5213	24.4639	110.591
1196	13.0029	19.2013	23.2346	39.629
1197	22.7318	27.5104	74.5592	413.962
1198	20.3907	24.3892	35.7243	131.497
1199	11.4391	13.7926	17.3234	43.1228
1200	21.7267	28.9807	35.9759	102.973
1201	19.6997	24.1128	41.0844	188.941
1202	21.5519	27.0181	32.565	86.4965
1203	23.6047	27.3948	46.9331	222.651
1204	13.0749	17.2057	22.2757	56.4642
1205	25.3866	32.5601	43.4757	133.225
1206	10.9061	17.4509	82.3439	276.636
1207	19.4761	25.0388	30.7593	85.1812
1208	22.862	28.5726	60.0768	319.658
1209	17.5195	27.9661	36.9297	53.0291
1210	24.2314	32.1832	37.396	81.0909
1211	23.5713	39.3614	183.278	605.138
1212	29.9734	58.6451	261.432	735.38
1213	11.5849	15.2564	38.6313	222.534
1214	25.5832	31.6675	41.2514	134.745
1215	18.7897	22.0749	35.2047	153.276
1216	15.1988	34.7987	143.287	258.284
1217	24.4013	28.253	41.2158	160.203
1218	11.1228	15.2338	19.2925	26.3847
1219	13.0073	18.0879	20.5905	38.1498
1220	18.9168	21.5103	41.9064	211.615
1221	12.8452	16.6506	23.8253	87.1537
1222	7.43441	8.53214	13.2993	58.8524
1223	12.7034	14.4825	27.7106	149.34
1224	8.47504	10.5076	13.2675	40.057
1225	22.6819	28.1114	41.613	167.16
1226	9.76631	16.4059	21.6408	29.1634
1227	17.3736	22.5272	73.2437	405.666
1228	20.0795	23.6579	36.6557	155.263
1229	26.2044	34.5417	111.514	573.176
1230	27.0432	34.6394	43.6632	123.059
1231	11.7499	15.6108	20.2311	63.9211
1232	25.008	29.775	36.7192	103.166
1233	34.5553	39.5482	74.3651	361.266
1234	5.87737	8.21719	9.72061	17.8987
1235	24.7917	28.3097	62.7929	347.15
1236	19.7844	22.1776	29.1408	95.366
1237	13.0412	17.9027	20.8673	37.3885
1238	19.9984	24.8946	43.4376	201.7
1239	11.8676	15.7549	18.9371	49.5834
1240	15.6815	23.7687	27.3897	43.3702
1241	11.7443	15.7783	20.7063	63.623
1242	14.2485	17.4945	21.9272	64.5578
1243	19.1441	22.237	52.7808	322.972
1244	26.5545	30.7921	60.9291	326.836
1245	20.6042	26.1902	38.629	156.071
1246	9.41199	13.8894	18.2701	59.7637
1247	20.162	32.5138	35.7851	58.7811
1248	22.7363	29.9376	41.8845	152.827
1249	8.39269	12.8362	14.8953	22.9127
1250	22.058	25.5109	37.2576	149.765
1251	10.8042	14.025	17.4693	48.0043
1252	10.8552	17.2188	20.9366	54.6521
1253	13.624	18.5885	22.058	48.9797
1254	46.7965	193.218	334.284	775.512
1255	16.9368	20.1687	25.2634	73.989
1256	16.0839	23.7109	67.0007	255.911
1257	19.9335	28.3886	82.1414	429.149
1258	6.10272	7.47414	10.6742	40.7297
1259	16.886	23.0251	25.0489	45.0576
1260	14.471	18.6979	59.7581	288.511
1261	38.4698	47.3117	68.0208	265.887
1262	8.11784	12.0788	14.3272	24.2986
1263	20.0444	28.0112	33.1361	65.9112
1264	16.2345	20.8056	28.9336	86.8574
1265	23.1769	27.4638	51.1258	259.627
1266	20.4886	24.6374	59.8443	321.849
1267	17.2047	19.0448	37.2084	197.259
1268	17.2156	20.8268	35.3366	168.195
1269	4.58673	6.72067	13.9467	64.4936
1270	13.2599	16.6322	41.6805	253.431
1271	13.7147	16.2767	24.1005	96.0893
1272	15.3469	22.4437	27.3338	49.8252
1273	24.9192	36.6931	145.253	518.041
1274	22.7557	30.5393	37.1718	101.43
1275	19.845	24.636	53.3292	301.945
1276	16.9241	19.6308	26.4693	84.7409
1277	31.5241	37.7802	65.9634	308.788
1278	23.4402	30.2919	34.705	77.4759
1279	22.2612	31.7351	119.307	491.81
1280	11.7936	12.7982	16.3727	51.223
1281	18.8446	28.4217	31.7093	50.5198
1282	30.6989	35.1796	79.1141	442.537
1283	20.644	24.0528	33.4464	119.784
1284	18.0964	23.3699	30.7115	99.4944
1285	20.0011	27.6021	30.2379	48.3878
1286	17.3056	20.5623	34.5118	163.598
1287	14.9302	17.8963	47.0242	281.644
1288	13.3695	14.8926	29.9036	160.161
1289	20.9214	24.1686	36.4149	152.097
1290	20.6117	24.599	35.2984	133.721
1291	9.18503	12.9587	17.9559	64.9629
1292	16.4745	25.1918	77.7217	369.673
1293	16.0039	18.017	27.0993	111.34
1294	13.9651	21.1619	27.768	36.4226
1295	10.7348	16.1926	19.8985	27.9277
1296	29.0618	33.0797	51.5685	215.735
1297	21.0366	25.0505	60.9666	372.12
1298	16.7342	23.7787	30.4741	41.8771
1299	8.60094	12.6341	15.0899	23.0176
1300	7.99999	12.1091	13.9279	25.6528
1301	20.489	22.2336	33.2556	135.934
1302	18.0033	22.2341	29.6925	99.7296
1303	16.0072	19.1925	31.6603	150.205
1304	26.5958	31.7614	76.9826	427.86
1305	17.8327	24.1953	31.137	77.6351
1306	11.9119	17.2037	20.6357	42.226
1307	24.6251	28.5154	36.7207	115.566
1308	10.6502	14.5535	17.7249	48.437
1309	19.506	22.8858	33.0173	105.001
1310	22.7294	26.2046	58.3329	350.719
1311	17.5556	20.4072	31.2284	135.288
1312	8.49793	14.5898	19.0611	23.1936
1313	5.66404	6.96083	17.1635	98.6778
1314	22.0241	27.5773	74.7899	410.232
1315	27.5259	32.9473	48.5182	189.946
1316	15.2844	19.7114	31.4221	139.951
1317	20.7621	27.4677	39.4124	143.449
1318	25.1863	27.822	52.6419	252.218
1319	12.6032	16.9273	28.7646	137.036
1320	24.0288	30.6755	36.7409	96.0119
1321	23.0142	26.253	42.8093	197.022
1322	21.2367	27.2213	33.7435	88.8228
1323	13.2374	18.1974	28.8248	121.758
1324	38.9549	42.6724	73.4033	335.065
1325	8.14468	10.6509	12.8982	34.3782
1326	29.0996	48.5178	149.414	508.735
1327	14.3845	27.9988	145.349	320.108
1328	19.7061	27.1931	32.5123	83.8958
1329	19.1102	22.2701	38.9435	191.128
1330	15.8785	19.6172	25.1391	77.1882
1331	10.622	12.4019	19.5673	86.3156
1332	9.85258	12.623	17.8627	57.3367
1333	7.99558	9.57919	16.5161	78.9301
1334	15.7406	19.2824	34.2877	171.756
1335	19.0575	22.0004	34.5413	153.912
1336	23.0857	29.3427	38.229	100.527
1337	17.6806	25.5445	81.0306	390.601
1338	16.1946	23.7504	30.6579	80.1631
1339	7.48889	9.82715	13.6548	50.3197
1340	11.6278	16.703	23.3749	50.3873
1341	12.1205	14.9942	42.6785	238.027
1342	30.256	33.93	63.3899	313.187
1343	20.4969	26.4124	36.8482	125.954
1344	17.1455	22.3441	28.2011	73.2073
1345	33.52	38.1898	83.8674	453.352
1346	10.4843	12.2233	17.8128	71.7301
1347	13.7492	16.4976	28.0219	129.397
1348	14.0652	18.5968	25.7139	91.7961
1349	19.7185	21.2464	25.798	59.3067
1350	11.7653	18.8905	21.7893	32.4013
1351	15.8098	17.5149	29.2888	141.237
1352	16.3077	21.084	27.0315	77.8079
1353	22.5122	25.4988	44.1463	208.78
1354	18.6484	21.2912	29.2857	106.655
1355	18.9693	24.1575	29.1545	77.1105
1356	13.1711	17.625	23.7431	44.5082
1357	23.5383	28.5815	40.9353	156.903
1358	18.7114	24.8461	30.8203	76.7027
1359	23.9439	28.8219	75.9262	416.995
1360	16.924	20.6786	26.7524	84.3221
1361	16.3368	20.5212	26.9911	89.6804
1362	10.8168	14.5771	16.8524	31.569
1363	16.7364	20.6978	30.5178	123.044
1364	8.29548	11.1085	17.4131	73.9282
1365	11.4313	15.2716	19.5012	60.3269
1366	22.3884	25.6857	31.8369	91.4223
1367	35.5827	42.3233	63.0654	254.804
1368	20.4632	23.5897	37.7358	164.487
1369	28.9591	39.3675	141.185	624.901
1370	27.1083	37.8813	42.2033	84.478
1371	21.3109	27.5209	35.6003	89.6583
1372	17.4101	21.0927	57.0675	306.412
1373	16.5306	20.1969	28.6939	104.596
1374	16.9195	20.432	33.1702	146.922
1375	21.9448	26.3746	33.3098	99.2174
1376	25.9569	32.7476	98.5871	476.153
1377	14.5946	22.4255	26.8401	43.1953
1378	24.0419	28.4292	44.6896	188.916
1379	13.6754	17.6223	25.9116	104.55
1380	21.4974	25.2379	32.7436	104.366
1381	24.7862	31.2166	85.0602	462.708
1382	17.3028	22.684	28.8171	87.9751
1383	17.5823	19.4004	33.5971	157.097
1384	17.8881	27.9622	105.608	352.973
1385	21.8911	26.9591	39.1371	155.747
1386	18.2186	23.7986	34.5118	134.631
1387	19.0832	23.6562	29.5316	85.3851
1388	12.3668	15.6717	30.4799	157.566
1389	14.2884	18.584	26.2132	92.7399
1390	21.122	26.9177	32.992	90.4465
1391	37.329	51.0255	181.807	828.47
1392	9.28679	14.3335	18.3688	23.6131
1393	31.6717	46.3684	51.4722	101.373
1394	20.9477	30.6954	35.1445	78.7274
1395	17.7154	24.2921	28.1134	43.4088
1396	35.5114	39.8924	72.6403	356.879
1397	25.4346	29.3386	67.6814	389.794
1398	17.5771	21.2157	39.1149	196.299
1399	23.2863	31.8191	51.6651	238.196
1400	13.9915	17.5063	22.0451	65.6789
1401	29.9385	32.9004	46.3354	174.154
1402	28.5535	33.5204	81.7752	448.617
1403	15.9144	17.3209	20.1671	42.9349
1404	18.6634	22.1562	31.7653	117.179
1405	44.4174	58.9304	199.831	960.959
1406	16.3365	25.1427	29.8509	65.5565
1407	17.3398	21.0385	27.2894	73.2805
1408	19.1741	23.2653	32.8067	123.791
1409	26.9835	32.216	82.6765	442.429
1410	11.0004	13.6287	22.7572	102.411
1411	12.4965	16.497	20.2418	55.595
1412	15.9959	23.7441	25.3904	41.3455
1413	24.7257	31.7374	47.449	189.046
1414	24.4431	29.4725	37.2885	111.919
1415	15.7956	18.3138	30.0068	134.974
1416	25.918	29.1883	46.912	208.308
1417	16.7426	20.1718	25.3027	75.14
1418	10.5364	17.6443	22.7755	27.9354
1419	26.0094	87.1576	413.838	725.058
1420	10.738	15.1678	17.7316	33.0721
1421	17.1544	20.6407	28.1727	100.226
1422	28.7725	35.702	102.745	555.371
1423	16.3092	17.2911	27.0446	118.306
1424	21.2181	25.9107	35.8451	129.339
1425	14.1046	16.8403	43.6214	261.835
1426	20.3554	25.6516	38.5524	152.765
1427	21.2868	26.1352	36.3114	134.181
1428	17.1397	23.0123	27.3582	69.2071
1429	14.8845	20.9941	24.5435	52.1064
1430	32.6526	39.5459	76.1957	384.867
1431	18.21	24.8443	80.8589	413.878
1432	18.798	23.6165	29.1393	81.8821
1433	13.7298	18.6167	21.433	47.7756
1434	20.0817	26.0716	32.3521	67.1218
1435	11.5544	18.8074	23.477	37.1417
1436	20.8502	23.7044	45.8262	230.778
1437	18.9915	26	61.5826	271.449
1438	15.4219	19.99	26.2346	63.3979
1439	14.1673	17.9495	26.4247	104.658
1440	3.61018	4.62326	6.6167	25.0653
1441	19.9875	25.6037	74.816	391.259
1442	8.72301	12.3307	14.4557	32.5259
1443	12.5935	16.2301	21.8624	74.5537
1444	17.6827	19.2164	31.7709	140.159
1445	29.6399	31.7973	53.1688	248.019
1446	26.1011	35.952	128.867	527.061
1447	5.91499	7.27411	10.635	40.0812
1448	23.8049	27.4264	41.9943	181.014
1449	21.6354	26.0315	61.6339	358.589
1450	25.8332	30.5646	39.2097	122.164
1451	9.55882	12.4977	14.384	31.8617
1452	21.6114	28.012	47.6957	224.036
1453	12.5092	15.8318	19.7051	57.1619
1454	8.70475	10.1153	16.5035	75.7186
1455	17.6339	22.811	34.1953	112.749
1456	17.2598	21.2289	30.056	99.1875
1457	15.813	25.7006	31.1374	58.998
1458	15.9983	21.1686	26.2639	75.0699
1459	18.9954	24.2888	30.7677	92.1198
1460	31.1497	36.2649	85.0543	536.099
1461	23.1847	67.6425	187.379	419.87
1462	13.7275	17.3554	20.5457	51.6496
1463	16.6578	20.4189	40.2016	220.703
1464	13.066	17.4725	21.9541	65.4945
1465	22.7866	27.1061	33.4449	95.3028
1466	13.7304	22.9806	27.178	44.7402
1467	11.4265	12.8808	17.1865	58.1876
1468	38.8363	46.2152	115.129	681.982
1469	13.4457	15.2101	18.8872	54.3366
1470	10.7302	13.8984	16.6887	35.1159
1471	14.2165	22.3597	25.0476	45.0036
1472	12.364	19.3858	23.8497	56.7612
1473	13.9073	17.7261	19.9191	26.3523
1474	25.7323	33.5564	42.21	89.7479
1475	22.5114	25.3126	53.1507	314.928
1476	30.474	39.0955	45.3431	106.67
1477	23.9529	29.6128	71.8633	405.557
1478	14.914	19.5312	22.5062	51.7299
1479	29.1335	33.4684	48.3871	188.415
1480	12.6469	16.355	17.7487	31.5577
1481	16.9907	21.0496	30.4723	106.65
1482	19.3369	24.3524	52.3364	297.316
1483	14.7568	20.5842	23.9723	53.4707
1484	12.9675	19.7077	26.0257	35.2091
1485	23.5798	26.4496	34.6865	106.625
1486	36.3519	123.267	281.011	683.333
1487	23.2836	27.085	52.6531	273.03
1488	23.7122	30.0747	43.8591	158.126
1489	23.402	32.9087	101.742	534.105
1490	22.4627	28.2062	49.5721	237.16
1491	10.8518	13.3196	16.1866	43.9588
1492	7.06187	8.44915	10.2422	19.5315
1493	10.7172	16.2352	35.3819	149.972
1494	16.8696	30.6938	105.185	235.144
1495	16.2194	21.0238	26.6234	81.1822
1496	8.46546	10.8571	13.5025	23.3585
1497	6.45135	8.40285	10.2215	27.7306
1498	12.7245	17.4316	23.1684	39.7372
1499	14.4615	18.5875	57.2168	273.303
1500	16.3082	20.8468	26.0666	69.4104
1501	18.6632	28.4556	35.0396	75.6576
1502	20.652	23.781	39.678	186.319
1503	26.6554	41.389	173.64	607.847
1504	8.15888	10.4205	12.401	31.8338
1505	9.2258	11.7643	16.361	50.9665
1506	10.5346	14.1322	18.7575	46.348
1507	6.70698	11.0221	13.3659	20.188
1508	11.4268	15.3663	20.4299	67.9681
1509	7.38508	9.40861	12.9677	37.3349
1510	13.55	17.3455	36.2311	189.259
1511	27.5603	31.1506	53.8565	258.03
1512	17.8559	20.1571	42.959	251.369
1513	15.1714	20.4885	24.8756	67.8218
1514	9.64512	16.3104	19.2544	25.1311
1515	17.5089	19.8104	32.3647	145.131
1516	29.96	33.1954	65.0862	342.262
1517	19.4618	25.5861	34.4187	118.674
1518	17.2514	20.318	30.2827	120.94
1519	10.264	14.2078	16.6979	28.1994
1520	16.3286	20.173	25.3154	75.2857
1521	11.4282	16.6242	19.607	37.4607
1522	26.0273	32.2773	45.2937	142.944
1523	17.0045	23.0777	25.5716	49.985
1524	21.5285	26.2684	70.5003	402.088
1525	21.3433	27.1382	46.1275	213.065
1526	27.4105	29.3023	47.9641	211.357
1527	12.129	13.6793	25.0433	125.166
1528	14.7377	17.25	24.5367	91.0228
1529	14.4852	18.4076	25.6334	93.8239
1530	26.6315	28.7123	49.2881	233.553
1531	7.76255	10.3312	11.5101	23.0897
1532	21.7783	25.174	58.2681	317.215
1533	13.1672	20.3575	24.603	47.7119
1534	29.8347	36.9173	97.3858	557.614
1535	15.5479	19.0836	25.2237	85.4139
1536	28.5905	32.8815	70.7576	391.858
1537	29.9758	36.5116	71.3796	388.952
1538	12.2134	16.3791	37.3124	206.141
1539	21.1135	29.1008	39.058	109.663
1540	18.3138	20.533	32.4507	144.113
1541	27.349	32.829	49.1175	196.143
1542	19.819	22.6983	28.9486	88.1636
1543	14.057	18.6872	23.7124	57.8006
1544	16.3351	19.3455	48.8892	295.296
1545	12.1234	16.2801	18.7968	43.5059
1546	22.9852	29.3487	36.0748	102.112
1547	18.3999	21.3072	29.8757	106.759
1548	22.2919	24.983	30.2173	81.2765
1549	20.8695	25.9076	60.2825	337.188
1550	20.2237	44.7737	169.64	311.136
1551	25.6959	31.9461	93.1623	515.73
1552	22.723	27.4119	72.5547	386.618
1553	31.697	36.1575	79.5826	415.772
1554	11.199	14.4545	25.5949	123.57
1555	10.9509	16.1682	17.7777	31.7697
1556	18.5195	24.2593	30.1762	87.7527
1557	21.1684	25.4301	40.3135	172.314
1558	17.3126	21.9889	53.6426	314.613
1559	12.4809	14.2661	21.966	90.4072
1560	13.1808	16.2211	23.5456	90.7437
1561	22.8392	28.5706	47.9832	230.462
1562	17.9616	20.0846	27.9957	102.359
1563	17.6133	22.7286	27.4678	73.1198
1564	20.8358	27.2992	31.8232	56.821
1565	15.4787	19.3669	29.3232	114.416
1566	21.5968	23.8331	36.6645	158.655
1567	24.7729	29.6526	63.9198	369.565
1568	17.3212	21.1112	30.706	109.706
1569	22.2651	24.7777	42.5218	214.574
1570	11.3755	15.8043	19.8486	32.6859
1571	9.93214	13.6028	15.7221	25.7185
1572	15.4999	24.1206	26.5016	45.1562
1573	9.7628	11.2236	25.4068	132.608
1574	12.2882	17.6332	20.5646	39.7262
1575	21.4705	24.6196	45.9215	218.667
1576	32.7126	35.5212	63.1148	295.773
1577	16.9897	21.4685	34.1035	141.526
1578	17.737	21.3928	28.4904	95.8633
1579	17.0178	23.9732	32.0785	84.7724
1580	14.8489	21.6898	38.3661	176.854
1581	12.0447	18.4614	24.4557	62.4667
1582	15.9209	23.4951	27.938	71.0906
1583	10.5652	14.4553	17.2163	40.2125
1584	10.9616	15.7423	18.9728	31.1915
1585	21.7669	28.7512	37.6216	109.127
1586	20.5329	31.7191	34.5631	59.2575
1587	13.7608	22.5521	27.454	34.7151
1588	9.04362	12.9168	14.9919	23.8151
1589	8.41846	11.4316	15.299	52.3334
1590	31.5493	37.331	61.5598	272.489
1591	13.5579	20.4166	66.1405	235.966
1592	19.9854	27.2062	35.064	107.755
1593	20.6975	25.4836	49.1953	247.99
1594	11.2706	13.0654	17.2231	55.9
1595	16.1227	20.8266	28.2083	96.6649
1596	20.5505	28.9121	33.5424	71.8632
1597	8.07521	12.8001	16.8194	24.4724
1598	19.662	24.4423	58.5688	358.861
1599	11.7583	18.2298	20.6575	35.4451
1600	15.1436	18.918	25.3458	86.3683
1601	19.9529	23.0928	45.132	231.006
1602	16.7264	20.3619	25.3973	73.6256
1603	16.1154	18.5862	22.0549	56.0874
1604	10.9597	12.1228	16.8021	61.1568
1605	15.3329	20.3205	24.9351	56.135
1606	14.3928	19.8201	25.5238	73.0873
1607	19.254	21.1028	32.7348	140.313
1608	6.55565	10.0454	11.6798	17.7366
1609	12.5009	15.1523	18.3088	48.5359
1610	30.3785	35.3766	65.4642	338.488
1611	19.7267	25.8132	40.2236	174.189
1612	5.17171	5.62917	9.45701	44.5169
1613	18.43	32.9581	165.122	453.368
1614	28.6686	40.0321	148.491	563.927
1615	9.12505	12.7214	14.5834	31.9605
1616	14.5924	16.9696	32.631	166.013
1617	10.6932	13.8949	15.965	33.3389
1618	18.1154	20.3749	30.8344	124.962
1619	14.2682	18.3984	25.5464	93.4592
1620	16.1611	21.038	30.3129	116.723
1621	15.0567	19.0304	30.1915	127.4
1622	8.13243	10.9904	13.4922	28.3893
1623	29.7878	39.8421	50.9757	157.954
1624	37.0671	46.651	140.507	789.142
1625	17.6957	22.6629	28.4689	78.3765
1626	21.6678	25.8706	67.2194	420.26
1627	17.5038	19.4867	37.963	195.91
1628	16.453	21.0908	25.4955	68.2951
1629	13.4903	17.5783	24.8147	79.5562
1630	20.7971	24.511	34.4262	125.755
1631	20.3688	25.1171	35.1055	128.76
1632	16.2606	19.4775	29.1108	119.392
1633	17.3996	20.9901	56.3523	337.203
1634	26.8075	30.1387	47.4132	204.156
1635	21.0869	30.0278	38.4138	80.7142
1636	17.9256	22.2005	25.7971	60.952
1637	29.9631	82.8175	260.622	544.548
1638	16.7076	21.2617	65.4088	341.915
1639	24.5541	27.3876	41.567	173.138
1640	12.4308	19.3722	23.215	34.0395
1641	15.321	20.0881	43.8029	239.79
1642	22.2849	27.1359	37.5169	117.868
1643	22.2566	29.1789	34.3739	84.8672
1644	20.8714	30.6055	49.5785	193.407
1645	19.8991	23.6751	38.5597	170.085
1646	12.7504	15.1466	20.0333	65.807
1647	12.6436	15.8674	18.2677	41.6692
1648	8.66829	11.4424	20.73	104.955
1649	26.0377	34.3804	44.8586	137.748
1650	19.9837	21.6357	38.0088	187.972
1651	11.0691	16.0698	20.7775	34.8303
1652	12.741	17.001	24.1438	89.4314
1653	19.7153	25.9724	28.0894	48.3788
1654	22.757	29.378	52.241	250.635
1655	12.352	17.2872	63.5157	251.103
1656	30.0483	35.8592	91.7239	479.115
1657	9.85329	14.4764	17.0933	32.171
1658	11.3716	17.7524	22.7269	29.8974
1659	24.0374	35.1532	144.304	497.425
1660	21.9504	30.0798	48.7292	210.402
1661	18.706	22.5751	40.2616	208.619
1662	21.3337	33.3937	37.3234	61.463
1663	22.5534	27.5813	36.3678	119.957
1664	8.70841	11.28	14.3697	37.0995
1665	18.8524	24.1876	36.5746	150.983
1666	19.8036	25.7521	48.4834	253.941
1667	9.84679	15.89	20.1645	28.7791
1668	21.9384	26.1378	50.3911	258.687
1669	16.987	23.9096	26.6913	54.0658
1670	26.2613	28.6106	51.8578	261.568
1671	16.3458	19.4473	49.3889	265.468
1672	19.2724	26.881	35.9303	104.915
1673	36.8958	43.6699	63.9519	252.973
1674	16.1755	21.5312	28.7825	55.1925
1675	11.7036	14.9869	21.1276	63.0727
1676	12.569	16.9659	18.4574	33.1851
1677	12.4962	15.7634	24.3591	103.389
1678	12.2155	14.4716	25.7337	122.365
1679	11.876	19.3491	20.69	33.9684
1680	16.1152	19.767	38.8513	194.039
1681	20.2381	28.7317	42.3696	165.253
1682	21.477	27.3294	47.9713	225.786
1683	16.1504	18.4213	27.5659	114.542
1684	14.1614	17.75	21.6498	55.1423
1685	21.2635	29.9622	36.7984	102.883
1686	36.0369	43.7048	110.916	612.726
1687	30.1825	37.1096	59.4738	262.645
1688	30.2727	33.8416	52.0602	219.696
1689	24.0598	26.5526	35.1025	118.307
1690	15.9195	19.3354	27.686	104.809
1691	13.5067	16.8169	29.0443	132.103
1692	16.3262	24.9741	28.4488	55.3443
1693	31.3958	42.4534	107.053	403.931
1694	19.462	27.9757	36.5692	73.152
1695	26.0361	34.6783	40.761	99.4992
1696	16.5741	21.2864	29.9335	101.499
1697	14.3221	18.1054	23.4402	55.6371
1698	13.6255	20.5629	24.5214	34.572
1699	11.4991	13.9978	15.7746	33.1664
1700	23.7786	32.8028	36.4216	71.9307
1701	15.5054	19.1333	25.6871	86.939
1702	18.9761	21.0973	25.559	68.8291
1703	25.3841	29.9869	47.7832	217.578
1704	18.6125	19.6255	28.7793	113.251
1705	11.9043	14.6408	41.7728	290.644
1706	12.7062	14.3639	29.9486	160.634
1707	28.5128	34.4386	59.7196	288.027
1708	20.3141	24.8677	36.1955	141.828
1709	17.6244	22.0882	28.2459	86.437
1710	19.4496	27.4221	34.7989	106.405
1711	27.2486	34.5935	41.7178	111.297
1712	30.6008	32.4069	50.3182	215.353
1713	11.2057	14.992	23.794	100.519
1714	22.2073	25.0135	39.413	172.003
1715	18.0586	23.2978	29.5574	90.1492
1716	25.5252	30.4917	38.489	115.71
1717	10.8869	15.8525	17.5884	29.9654
1718	23.8369	41.6575	163.177	514.175
1719	4.56076	5.40119	8.97587	41.4008
1720	8.72905	9.7653	13.0349	44.0059
1721	14.0153	21.2415	23.2408	39.6369
1722	11.5044	14.5971	19.9681	57.5603
1723	21.442	25.9286	39.5724	165.409
1724	23.7656	33.6408	36.6442	60.2272
1725	11.5928	13.1928	21.3285	97.871
1726	10.7686	13.552	16.7161	47.9501
1727	16.9135	27.6633	33.9778	46.3124
1728	20.6661	26.261	49.6782	238.984
1729	13.5175	18.2285	36.2154	172.747
1730	23.2302	25.7312	44.7422	219.039
1731	23.9803	28.9056	44.1538	187.025
1732	23.9022	26.618	53.4067	287.74
1733	5.87966	7.0343	12.6831	63.6852
1734	30.9092	42.0956	48.3476	110.054
1735	26.6577	34.1444	47.9574	177.835
1736	14.2225	16.4162	23.6796	88.788
1737	20.736	24.1847	38.2954	165.471
1738	14.362	16.619	27.4741	125.373
1739	11.1673	16.5382	20.3785	32.692
1740	14.6468	19.4737	21.4527	36.1449
1741	27.604	35.3787	47.7244	165.235
1742	14.7162	18.4195	24.639	73.761
1743	13.2272	19.416	32.0133	113.971
1744	11.7687	15.5381	20.2381	61.677
1745	12.3234	15.8047	19.437	54.8028
1746	14.672	17.2343	42.0961	237.228
1747	18.6323	22.4809	57.7558	301.306
1748	14.1695	19.4533	22.9255	31.2129
1749	19.8772	21.6924	31.4171	118.921
1750	15.1913	18.7985	32.2401	137.416
1751	16.3477	52.2606	130.987	307.058
1752	11.7971	15.0219	19.7558	55.4808
1753	33.3374	41.7328	121.771	638.135
1754	7.27451	10.3284	12.0602	28.4786
1755	7.41963	9.17331	12.5237	45.1126
1756	17.4434	19.7883	25.0655	76.1026
1757	20.5599	24.8603	55.4339	311.627
1758	20.0022	33.6036	37.4085	55.3477
1759	11.117	13.0292	25.7168	136.86
1760	21.8017	26.808	35.8531	123.742
1761	24.8822	31.5047	83.1551	478.244
1762	14.4465	21.1365	24.158	53.7069
1763	22.2954	29.1262	32.0567	60.8809
1764	18.6401	25.1555	31.9154	95.7312
1765	14.0835	17.3286	20.2771	48.9127
1766	10.965	16.5249	65.9278	300.347
1767	12.8063	16.8659	24.8756	97.3186
1768	16.9005	20.4808	30.1233	118.714
1769	27.6002	34.2794	73.0568	370.336
1770	12.7799	20.1973	23.2257	39.407
1771	18.5682	30.6436	34.6882	60.2793
1772	12.5139	16.3211	19.2027	47.2454
1773	29.5232	37.7191	100.36	605.793
1774	9.55681	11.659	25.8795	145.416
1775	8.05929	12.7805	14.4017	30.3202
1776	17.5472	25.5917	30.9038	82.7181
1777	25.5672	28.5218	40.3783	155.107
1778	22.9203	29.646	70.6499	410.746
1779	16.4209	21.6411	61.4726	319.655
1780	15.5977	17.8004	33.8784	182.896
1781	13.9514	22.1852	73.5669	238.287
1782	17.7075	24.0682	28.4175	70.0668
1783	13.7181	23.395	26.4176	46.1458
1784	5.50276	6.47776	8.34562	23.5888
1785	15.69	19.8639	25.8147	83.0262
1786	22.362	27.3125	37.4861	125.048
1787	26.1251	33.001	43.7635	146.906
1788	21.3057	27.7152	33.5344	83.6609
1789	35.3421	43.8055	126.908	792.803
1790	32.793	37.2566	46.7134	136.299
1791	17.2265	19.2612	39.2125	204.303
1792	20.0679	22.8713	36.0497	161.759
1793	21.716	24.6054	38.92	169.653
1794	28.7841	33.6271	69.1087	358.925
1795	17.2531	19.9832	39.3405	206.925
1796	17.0182	21.5525	27.1508	65.3436
1797	29.4832	42.9952	103.851	547.913
1798	23.8945	33.7003	127.49	532.692
1799	21.5475	25.3269	52.8145	272.825
1800	20.4937	28.4754	44.8633	174.354
1801	19.523	25.0741	32.901	107.331
1802	15.5554	19.331	27.629	103.129
1803	14.8715	19.0355	24.7306	79.3473
1804	11.1745	14.0251	21.3598	86.4517
1805	23.1472	27.9795	35.8297	96.2589
1806	36.6592	42.7467	53.0303	152.354
1807	11.5962	15.1076	18.413	39.8188
1808	22.8259	30.8358	36.5368	91.5282
1809	21.7765	28.5086	34.8628	96.1893
1810	16.8284	24.2618	96.4775	411.705
1811	13.872	17.8242	24.7708	61.2963
1812	20.5734	25.846	35.2128	124.34
1813	8.60161	9.39889	14.7468	64.2795
1814	15.3046	23.3351	28.6413	46.7669
1815	12.4505	19.9182	24.3476	45.7908
1816	14.0779	17.9842	21.4363	55.3479
1817	13.6751	16.92	23.3747	85.4647
1818	36.0406	39.2877	59.7557	252.96
1819	12.1982	15.3124	19.8957	63.0206
1820	17.2661	22.3348	26.8035	49.8968
1821	21.6309	26.3753	31.5313	81.0005
1822	13.1721	15.0004	23.9385	107.183
1823	19.4517	23.8501	27.8923	67.4792
1824	12.6867	19.5136	25.6933	39.7597
1825	8.34595	10.9263	17.8284	74.6517
1826	29.336	34.6689	56.6853	257.944
1827	6.39232	8.90264	10.4724	19.9415
1828	16.9174	22.7807	27.9869	78.1227
1829	17.0893	23.2667	82.5611	291.832
1830	15.0326	24.421	27.4847	47.7692
1831	19.9927	25.5381	34.128	87.9777
1832	18.1655	24.2875	28.393	53.2853
1833	3.59874	4.58788	6.2738	22.6459
1834	13.8308	16.1075	22.4564	84.1773
1835	9.6793	13.7751	17.2112	31.474
1836	14.6339	23.218	33.3775	40.8571
1837	15.7768	19.1637	52.6125	321.075
1838	17.5435	22.0377	27.7619	83.494
1839	28.2216	60.4461	348.94	791.737
1840	21.5663	25.1787	39.2727	169.504
1841	14.2482	16.478	38.4053	224.753
1842	23.2964	28.9748	37.7101	121.46
1843	17.27	26.7929	47.3855	216.772
1844	22.8479	27.5438	35.9875	115.631
1845	13.5969	21.0018	27.9904	40.437
1846	26.2582	30.3762	70.9624	423.39
1847	27.2752	31.3085	42.6232	138.249
1848	17.8463	20.5859	25.8411	76.6836
1849	7.73008	13.3499	26.9679	126.729
1850	18.6281	21.834	32.8531	134.895
1851	21.6397	23.8213	32.9658	119.868
1852	23.2033	29.4151	61.3293	326.804
1853	21.5968	24.4619	33.9755	124.968
1854	30.0647	91.7268	222.383	507.223
1855	19.7026	27.4641	31.1348	59.0083
1856	14.1323	18.4562	31.8494	146.669
1857	21.8365	24.9346	36.8521	147.241
1858	20.9387	23.4167	46.4471	232.682
1859	9.94276	13.1869	14.9462	25.208
1860	22.3669	29.9677	35.0617	84.499
1861	7.64339	12.134	15.3495	27.3129
1862	15.4363	22.7551	27.7279	75.2373
1863	18.0524	22.227	26.0655	63.9645
1864	26.6071	33.995	42.9073	127.96
1865	28.2606	35.0509	55.183	244.53
1866	17.7029	23.4233	29.0159	83.2495
1867	19.5305	22.5014	51.9104	318.049
1868	10.5524	16.638	20.5772	39.7478
1869	10.0045	13.7566	17.3447	22.2258
1870	22.9361	29.0283	38.9044	108.993
1871	12.2141	14.1262	17.0558	45.7049
1872	9.75995	14.5556	19.0604	44.2368
1873	13.825	18.7497	27.2512	107.935
1874	13.6004	17.1891	51.6142	279.449
1875	10.8734	13.268	21.0234	93.2391
1876	19.6936	23.6266	32.8049	118.813
1877	16.5465	21.4498	69.048	372.215
1878	8.29441	12.133	14.0637	27.0243
1879	12.4096	14.4619	30.8117	160.369
1880	15.2481	19.2757	27.1035	100.292
1881	16.6985	19.3801	45.6992	265.47
1882	25.0742	29.5207	50.2112	238.994
1883	23.5522	27.4125	48.7616	230.374
1884	7.21043	11.1421	13.2952	26.4891
1885	35.4256	41.975	82.6007	439.469
1886	23.0529	37.856	178.965	514.154
1887	15.7263	22.4683	26.6742	67.8782
1888	29.7628	32.5273	53.3091	245.785
1889	28.1808	30.8482	56.1545	279.657
1890	17.6936	22.198	30.1099	87.7122
1891	23.1004	32.4887	38.6664	98.419
1892	11.2001	13.6857	19.8645	71.5575
1893	20.7402	27.2097	34.458	103.268
1894	24.9098	29.9789	66.6896	358.515
1895	24.362	31.4519	71.9172	297.098
1896	7.7525	12.5205	15.3452	27.3334
1897	9.23827	11.4118	15.1017	50.4362
1898	15.4655	22.5109	27.0971	71.7643
1899	6.54346	10.9034	13.0615	17.1838
1900	32.7238	42.9752	51.7298	137.087
1901	23.0969	25.7644	52.0246	277.49
1902	22.7885	26.1327	41.5981	184.266
1903	15.9105	27.438	120.75	367.435
1904	22.1834	24.5742	40.4169	187.123
1905	18.6893	21.2863	46.6164	246.419
1906	21.8889	27.6381	33.7685	72.4524
1907	10.4865	12.3886	26.5109	151.857
1908	30.4713	32.9112	57.1501	284.221
1909	10.031	12.6345	20.0784	88.354
1910	25.0336	35.1875	40.4624	92.0026
1911	20.8517	26.3747	36.6131	118.046
1912	24.1878	30.5173	38.7223	115.979
1913	16.1473	21.3102	27.6585	87.0005
1914	14.3339	20.9459	29.7333	98.5189
1915	15.4562	18.6897	24.3776	59.4526
1916	12.7261	18.3103	21.8626	47.0998
1917	12.7977	16.6321	38.5108	213.105
1918	15.4313	18.9184	37.688	199.141
1919	13.1725	17.2952	39.5076	209.274
1920	23.3042	29.0651	37.7363	95.9904
1921	17.9877	26.9384	30.2852	55.8549
1922	18.451	22.1738	43.3544	238.036
1923	18.0046	19.8434	37.99	197.466
1924	8.43105	10.5422	20.7037	111.505
1925	11.6453	15.6693	18.0879	41.7314
1926	11.5646	13.4959	21.4751	93.5468
1927	24.2244	29.8187	83.3407	431.55
1928	12.2077	20.9795	79.5305	281.853
1929	21.4831	25.8133	43.5757	190.442
1930	12.9679	16.8242	19.2343	40.7634
1931	19.1896	22.6887	56.9744	338.822
1932	18.1874	23.1683	28.2695	78.0005
1933	21.1878	26.4674	78.1928	452.374
1934	14.3277	18.5213	24.977	86.0984
1935	30.7005	42.3956	158.425	672.62
1936	25.85	42.0799	145.991	554.212
1937	10.6913	14.0544	23.4834	112.053
1938	22.7475	30.9865	43.3763	158.905
1939	32.1092	60.141	258.927	771.845
1940	19.4399	22.516	34.2842	144.823
1941	20.0174	22.0125	29.3032	100.08
1942	8.59858	10.7865	21.2814	110.173
1943	23.4543	35.886	147.402	524.74
1944	9.5051	13.4008	15.5954	36.569
1945	15.1213	19.3398	23.6913	64.8931
1946	15.2894	19.1227	23.8105	69.0501
1947	15.3471	17.2263	33.4901	180.224
1948	9.63522	14.3652	16.5563	26.8363
1949	29.245	32.056	46.8713	186.593
1950	12.8689	16.2411	35.8483	186.121
1951	20.5263	24.147	55.1743	292.576
1952	8.03816	12.0146	13.9408	32.7406
1953	19.9427	24.153	41.5071	194.844
1954	20.5843	31.7352	37.8047	52.157
1955	27.8243	32.7372	35.7686	65.718
1956	15.6201	21.339	26.172	72.7505
1957	5.96956	6.90358	9.62136	35.4263
1958	20.838	23.7297	44.3405	219.181
1959	13.0158	20.0117	28.4996	34.2409
1960	16.9669	20.2987	30.1024	120.274
1961	19.3251	22.402	34.9495	153.728
1962	13.5573	17.8325	50.735	183.502
1963	13.3572	17.2954	19.9461	45.6678
1964	35.7885	48.2193	166.252	784.883
1965	10.4717	12.5431	15.6041	31.6061
1966	23.238	25.377	46.4258	226.699
1967	10.2191	11.443	20.7287	104.267
1968	27.3735	35.3106	55.8551	238.517
1969	17.8603	23.6666	33.1289	119.441
1970	21.6154	27.1249	39.0604	141.798
1971	12.3039	16.6085	18.7134	28.629
1972	7.39384	10.5536	13.7218	44.0601
1973	15.6406	26.2453	30.8479	45.6285
1974	26.1334	57.0355	222.837	413.356
1975	16.7851	19.2309	31.9946	149.05
1976	15.1556	23.7328	29.0733	64.7478
1977	16.0616	18.9004	24.7071	72.3254
1978	13.7046	16.902	23.1814	82.2869
1979	14.6312	19.1352	23.6761	45.6487
1980	28.7298	37.7035	59.5307	220.042
1981	4.24491	7.64766	21.4255	60.4881
1982	15.3198	20.1045	30.9363	115.364
1983	16.6952	24.803	28.4021	46.1888
1984	12.3271	17.8779	20.3731	44.7747
1985	16.0818	20.8618	42.607	224.381
1986	41.4961	71.019	352.644	992.26
1987	26.7853	30.335	47.5659	203.004
1988	22.6285	33.2441	63.0204	237.371
1989	13.529	18.4883	20.8837	30.5801
1990	15.8285	19.1533	31.2274	142.185
1991	7.66946	9.3257	14.0093	56.466
1992	20.8117	26.6714	30.9076	72.68
1993	15.3574	19.3998	22.9875	57.8375
1994	17.1475	20.2857	31.7607	137.547
1995	21.2415	27.8708	33.8915	92.541
1996	19.8085	25.5264	28.4555	56.9483
1997	19.4963	24.125	41.3325	202.311
1998	23.9807	29.8527	37.4153	88.6973
1999	18.9176	23.2403	29.212	76.1738
[truncated: 8,001 more rows]

## Sheet: Fig.3
#	0	0.1	0.2	0.3	0.4	0.5	0.6	0.7	0.8	0.9	1
1	82.2242	75.6704	69.2524	62.9703	56.824	50.8136	44.939	39.2002	33.5973	28.1302	22.7989
2	52.8304	48.4282	44.1765	40.0754	36.1247	32.3247	28.6751	25.1761	21.8276	18.6297	15.5823
3	57.8181	53.0863	48.5752	44.2851	40.2158	36.3674	32.7398	29.3331	26.1472	23.1822	20.4381
4	24.8465	23.8124	22.8089	21.8362	20.8943	19.983	19.1025	18.2527	17.4337	16.6454	15.8878
5	11.0951	11.0265	10.9588	10.892	10.8261	10.7612	10.6971	10.634	10.5717	10.5104	10.45
6	27.9402	27.4024	26.8802	26.3736	25.8825	25.407	24.9471	24.5027	24.074	23.6608	23.2632
7	33.5638	30.861	28.2664	25.78	23.4019	21.132	18.9703	16.9169	14.9717	13.1348	11.4061
8	29.8792	28.9675	28.0882	27.2412	26.4266	25.6444	24.8946	24.1771	23.492	22.8392	22.2189
9	14.8679	14.4118	13.977	13.5632	13.1707	12.7993	12.449	12.12	11.812	11.5253	11.2597
10	22.3777	22.0672	21.771	21.4892	21.2217	20.9686	20.7299	20.5055	20.2955	20.0998	19.9185
11	31.9703	31.3972	30.8421	30.3052	29.7863	29.2855	28.8028	28.3382	27.8917	27.4633	27.0529
12	73.6158	70.3872	67.3136	64.395	61.6313	59.0225	56.5687	54.2699	52.126	50.1371	48.3031
13	63.0496	60.2405	57.5124	54.8652	52.2989	49.8135	47.409	45.0854	42.8427	40.681	38.6001
14	48.9343	45.403	42.0523	38.8823	35.8929	33.0841	30.456	28.0085	25.7416	23.6554	21.7497
15	31.6857	30.5665	29.5074	28.5085	27.5696	26.691	25.8724	25.114	24.4157	23.7775	23.1995
16	17.5393	17.387	17.2406	17.1002	16.9656	16.837	16.7142	16.5974	16.4865	16.3815	16.2823
17	39.7301	37.9906	36.3256	34.7352	33.2193	31.778	30.4112	29.119	27.9013	26.7582	25.6897
18	29.1189	28.4851	27.8876	27.3265	26.8016	26.313	25.8608	25.4448	25.0652	24.7218	24.4147
19	52.0992	49.8276	47.654	45.5784	43.6008	41.7212	39.9396	38.256	36.6704	35.1827	33.7931
20	25.1234	24.8193	24.5213	24.2294	23.9436	23.6638	23.3902	23.1226	22.8612	22.6058	22.3565
21	41.7497	39.5696	37.4842	35.4934	33.5973	31.7959	30.0892	28.4771	26.9598	25.5371	24.2091
22	40.2246	38.2269	36.3204	34.505	32.7808	31.1478	29.6059	28.1551	26.7956	25.5272	24.3499
23	33.5537	32.2588	31.0293	29.8649	28.7658	27.7319	26.7632	25.8598	25.0215	24.2485	23.5408
24	19.811	19.132	18.4774	17.8473	17.2415	16.6602	16.1033	15.5708	15.0627	14.579	14.1197
25	453.951	416.715	379.402	342.011	304.544	267	229.38	191.682	153.908	116.056	78.1283
26	12.0837	11.8052	11.5366	11.278	11.0293	10.7906	10.5619	10.343	10.1342	9.93521	9.74622
27	23.8563	23.0934	22.3637	21.6674	21.0043	20.3745	19.7779	19.2147	18.6847	18.1881	17.7247
28	192.802	174.718	157.084	139.902	123.17	106.888	91.0572	75.677	60.7474	46.2683	32.24
29	32.4769	31.8866	31.3209	30.78	30.2637	29.7721	29.3051	28.8628	28.4452	28.0522	27.6839
30	37.1464	35.3791	33.6577	31.9825	30.3533	28.7701	27.233	25.7419	24.2969	22.898	21.5451
31	24.5173	24.1414	23.7788	23.4295	23.0936	22.7709	22.4616	22.1657	21.883	21.6137	21.3577
32	38.7535	37.9301	37.1422	36.3898	35.6728	34.9914	34.3454	33.7349	33.1599	32.6203	32.1162
33	132.367	119.665	107.554	96.0344	85.1057	74.768	65.0213	55.8656	47.301	39.3273	31.9447
34	56.9527	55.017	53.1173	51.2538	49.4263	47.6349	45.8795	44.1603	42.4771	40.8301	39.2191
35	50.367	48.2563	46.2561	44.3663	42.587	40.9182	39.3599	37.912	36.5747	35.3477	34.2313
36	37.8517	36.8592	35.9121	35.0102	34.1537	33.3425	32.5765	31.8559	31.1805	30.5505	29.9657
37	17.651	17.0173	16.4092	15.8267	15.2698	14.7386	14.233	13.753	13.2986	12.8699	12.4668
38	22.0918	21.7778	21.4728	21.177	20.8904	20.6129	20.3446	20.0854	19.8353	19.5944	19.3627
39	101.78	94.1673	86.8817	79.9227	73.2904	66.9847	61.0057	55.3533	50.0275	45.0284	40.356
40	218.881	196.756	175.625	155.489	136.348	118.202	101.05	84.8941	69.7327	55.5662	42.3946
41	65.0028	59.2521	53.6418	48.1719	42.8423	37.6532	32.6044	27.696	22.9281	18.3005	13.8133
42	39.3744	38.0629	36.7964	35.5747	34.3979	33.266	32.1789	31.1368	30.1395	29.1871	28.2795
43	281.42	251.764	223.192	195.702	169.295	143.97	119.729	96.5696	74.4934	53.4998	33.589
44	40.6185	38.4717	36.3688	34.3098	32.2948	30.3237	28.3965	26.5133	24.6741	22.8787	21.1273
45	37.2352	35.3716	33.5709	31.8331	30.1582	28.5463	26.9973	25.5112	24.088	22.7277	21.4303
46	50.0472	46.7408	43.54	40.4448	37.4552	34.5712	31.7928	29.12	26.5527	24.0911	21.735
47	61.2051	55.7599	50.5287	45.5116	40.7085	36.1194	31.7444	27.5834	23.6364	19.9035	16.3846
48	39.8301	36.8032	33.9032	31.1303	28.4843	25.9653	23.5733	21.3083	19.1702	17.1592	15.2751
49	411.359	373.18	335.422	298.083	261.165	224.667	188.589	152.931	117.693	82.8752	48.4775
50	27.4285	26.5663	25.7266	24.9095	24.1148	23.3427	22.5931	21.8661	21.1616	20.4796	19.8201
51	57.8041	53.8548	50.0847	46.4937	43.0818	39.8491	36.7954	33.921	31.2256	28.7094	26.3723
52	90.1074	84.3153	78.6584	73.137	67.7508	62.5001	57.3846	52.4045	47.5598	42.8504	38.2764
53	26.9625	26.4082	25.8763	25.3668	24.8797	24.415	23.9726	23.5526	23.155	22.7798	22.427
54	31.2192	30.8112	30.4133	30.0254	29.6477	29.28	28.9223	28.5748	28.2373	27.9099	27.5926
55	83.1018	76.5032	70.2454	64.3282	58.7519	53.5163	48.6214	44.0673	39.8539	35.9813	32.4494
56	23.9446	23.2988	22.6774	22.0807	21.5084	20.9607	20.4375	19.9389	19.4648	19.0152	18.5901
57	13.4376	13.0562	12.6911	12.3421	12.0094	11.6928	11.3925	11.1084	10.8405	10.5888	10.3534
58	49.903	47.0009	44.2036	41.5113	38.9239	36.4415	34.064	31.7914	29.6238	27.5611	25.6034
59	48.615	44.8763	41.228	37.67	34.2025	30.8253	27.5385	24.3421	21.2361	18.2205	15.2953
60	60.8587	57.656	54.5797	51.6298	48.8064	46.1093	43.5387	41.0946	38.7768	36.5855	34.5206
61	60.8026	58.2198	55.666	53.1413	50.6456	48.179	45.7414	43.3328	40.9534	38.6029	36.2815
62	32.6567	32.0738	31.5039	30.947	30.4032	29.8725	29.3547	28.8501	28.3585	27.8799	27.4144
63	29.5249	29.3162	29.1214	28.9404	28.7733	28.6201	28.4807	28.3552	28.2436	28.1459	28.062
64	27.8637	26.9385	26.0546	25.2118	24.4101	23.6497	22.9304	22.2523	21.6154	21.0197	20.4651
65	32.3662	30.9926	29.6454	28.3246	27.0303	25.7625	24.5211	23.3062	22.1178	20.9558	19.8203
66	21.9174	20.9867	20.1131	19.2966	18.5373	17.8352	17.1902	16.6024	16.0717	15.5982	15.1818
67	57.0849	52.3744	47.9539	43.8234	39.9831	36.4327	33.1725	30.2023	27.5221	25.132	23.032
68	22.4409	21.8709	21.3251	20.8035	20.306	19.8327	19.3835	18.9586	18.5577	18.1811	17.8286
69	26.5408	24.9022	23.3298	21.8234	20.3832	19.0091	17.7011	16.4592	15.2834	14.1737	13.1301
70	31.7733	30.448	29.166	27.9273	26.7321	25.5802	24.4717	23.4066	22.3848	21.4064	20.4714
71	18.5646	18.1505	17.749	17.3599	16.9833	16.6192	16.2676	15.9285	15.6018	15.2877	14.986
72	32.4609	31.1762	29.97	28.8424	27.7933	26.8228	25.9309	25.1175	24.3827	23.7265	23.1489
73	138.155	124.359	111.073	98.2947	86.0255	74.2651	63.0134	52.2706	42.0365	32.3113	23.0948
74	41.7428	39.1077	36.5495	34.0681	31.6635	29.3358	27.085	24.911	22.8138	20.7935	18.85
75	25.979	25.1742	24.3888	23.6228	22.8763	22.1491	21.4415	20.7532	20.0844	19.435	18.805
76	23.0196	21.6745	20.4064	19.2154	18.1014	17.0644	16.1044	15.2215	14.4156	13.6868	13.0349
77	102.689	93.6839	84.914	76.3799	68.0816	60.019	52.1921	44.601	37.2457	30.1261	23.2423
78	29.7532	27.9071	26.1069	24.3528	22.6446	20.9824	19.3661	17.7958	16.2716	14.7932	13.3609
79	35.6789	33.5287	31.4628	29.4811	27.5836	25.7703	24.0413	22.3965	20.8359	19.3595	17.9674
80	85.3269	77.5344	70.0294	62.812	55.8822	49.2399	42.8852	36.8181	31.0386	25.5466	20.3422
81	26.6538	25.1805	23.7625	22.3998	21.0923	19.8402	18.6433	17.5018	16.4155	15.3845	14.4089
82	84.8627	78.0581	71.4861	65.1468	59.0401	53.166	47.5246	42.1159	36.9397	31.9963	27.2854
83	60.7765	56.422	52.1722	48.0271	43.9867	40.0509	36.2199	32.4935	28.8718	25.3547	21.9424
84	63.6838	59.3156	55.1278	51.1206	47.2939	43.6477	40.1821	36.897	33.7924	30.8683	28.1248
85	45.4933	43.6113	41.7797	39.9985	38.2677	36.5873	34.9572	33.3776	31.8484	30.3695	28.9411
86	28.6909	26.4382	24.3069	22.2968	20.408	18.6405	16.9943	15.4694	14.0657	12.7834	11.6223
87	74.782	67.9606	61.5123	55.4372	49.7352	44.4063	39.4505	34.8679	30.6584	26.8221	23.3589
88	45.3132	41.9277	38.689	35.5971	32.6519	29.8535	27.2019	24.697	22.339	20.1277	18.0632
89	74.1853	68.9192	63.9071	59.1488	54.6445	50.394	46.3973	42.6546	39.1657	35.9307	32.9496
90	548.85	484.817	424.265	367.192	313.601	263.489	216.858	173.708	134.038	97.8479	65.1386
91	54.8643	51.2298	47.7042	44.2876	40.9799	37.7813	34.6916	31.7109	28.8392	26.0765	23.4227
92	34.2143	32.4501	30.7291	29.0516	27.4173	25.8264	24.2788	22.7745	21.3136	19.896	18.5217
93	66.4007	62.3616	58.4548	54.6803	51.0383	47.5285	44.1511	40.9061	37.7934	34.813	31.965
94	71.3354	65.7691	60.4699	55.4378	50.6728	46.175	41.9442	37.9806	34.284	30.8546	27.6922
95	45.9107	43.893	41.9475	40.074	38.2726	36.5433	34.8861	33.301	31.788	30.3471	28.9782
96	62.5437	57.2925	52.2646	47.4599	42.8785	38.5203	34.3854	30.4738	26.7854	23.3203	20.0785
97	38.7347	38.0928	37.4695	36.8647	36.2786	35.7111	35.1623	34.632	34.1203	33.6273	33.1528
98	122.723	112.299	101.863	91.4149	80.9542	70.481	59.9954	49.4974	38.9869	28.464	17.9287
99	125.708	114.876	104.376	94.2064	84.3675	74.8595	65.6822	56.8357	48.32	40.135	32.2808
100	54.0164	50.4129	46.9056	43.4948	40.1803	36.9622	33.8404	30.8149	27.8858	25.0531	22.3167
101	60.7084	56.0826	51.634	47.3625	43.2682	39.3509	35.6109	32.0479	28.6621	25.4535	22.422
102	32.6185	30.6969	28.8548	27.0922	25.4092	23.8057	22.2817	20.8373	19.4724	18.1871	16.9813
103	41.5765	39.4856	37.4823	35.5667	33.7387	31.9984	30.3457	28.7807	27.3033	25.9136	24.6115
104	27.1189	26.5254	25.9554	25.4089	24.8858	24.3862	23.9101	23.4574	23.0283	22.6226	22.2403
105	283.886	256.862	230.5	204.801	179.765	155.392	131.681	108.633	86.2483	64.526	43.4665
106	34.5429	32.4227	30.3966	28.4645	26.6264	24.8824	23.2324	21.6765	20.2147	18.8468	17.5731
107	278.138	252.107	226.594	201.598	177.12	153.159	129.716	106.79	84.3816	62.4909	41.1177
108	800.7	797.922	791.301	780.837	766.529	748.379	726.385	700.547	670.866	637.343	599.975
109	31.7793	30.4279	29.1391	27.9127	26.7488	25.6475	24.6086	23.6323	22.7185	21.8671	21.0783
110	27.8683	27.2842	26.7206	26.1773	25.6543	25.1517	24.6694	24.2075	23.7659	23.3447	22.9438
111	20.9295	20.3274	19.7548	19.2117	18.6982	18.2142	17.7597	17.3348	16.9393	16.5734	16.2371
112	144.261	127.101	110.834	95.4606	80.98	67.3923	54.6977	42.8962	31.9876	21.9721	12.8497
113	36.9399	35.0111	33.1223	31.2735	29.4646	27.6956	25.9666	24.2775	22.6284	21.0192	19.4499
114	20.6311	20.2994	19.9783	19.6681	19.3686	19.0799	18.8019	18.5347	18.2783	18.0326	17.7977
115	419.239	375.005	332.522	291.791	252.81	215.58	180.101	146.373	114.396	84.1704	55.6953
116	117.375	107.489	97.8855	88.5629	79.5216	70.7617	62.2832	54.086	46.1702	38.5358	31.1827
117	52.0428	47.9941	44.1564	40.5297	37.1139	33.9092	30.9154	28.1326	25.5607	23.1999	21.05
118	433.401	400.955	368.295	335.419	302.329	269.024	235.504	201.77	167.82	133.656	99.2772
119	41.6308	40.1604	38.7269	37.3303	35.9708	34.6482	33.3625	32.1138	30.9021	29.7273	28.5895
120	34.7756	34.3319	33.9069	33.5007	33.1133	32.7447	32.3948	32.0637	31.7513	31.4578	31.1829
121	18.764	17.9806	17.2287	16.5082	15.8193	15.1618	14.5358	13.9413	13.3783	12.8468	12.3467
122	45.6327	41.8683	38.2112	34.6611	31.2183	27.8826	24.6541	21.5328	18.5186	15.6117	12.8118
123	53.9789	49.4447	45.1185	41.0005	37.0904	33.3885	29.8946	26.6087	23.5309	20.6612	17.9996
124	40.2544	38.9672	37.7012	36.4567	35.2334	34.0315	32.8508	31.6915	30.5535	29.4369	28.3416
125	73.3447	67.4205	61.7041	56.1956	50.895	45.8022	40.9173	36.2402	31.771	27.5097	23.4562
126	35.1106	33.9474	32.8267	31.7485	30.7127	29.7194	28.7687	27.8604	26.9946	26.1713	25.3905
127	21.5209	20.4555	19.4406	18.4761	17.5622	16.6987	15.8857	15.1232	14.4112	13.7496	13.1386
128	64.3657	60.5266	56.8332	53.2855	49.8834	46.6271	43.5164	40.5515	37.7322	35.0586	32.5307
129	33.0832	30.9303	28.8497	26.8413	24.9052	23.0414	21.2498	19.5305	17.8834	16.3086	14.8061
130	42.598	40.3302	38.154	36.0693	34.0762	32.1746	30.3645	28.646	27.019	25.4836	24.0397
131	26.2008	25.2786	24.396	23.5529	22.7494	21.9855	21.2611	20.5763	19.931	19.3253	18.7591
132	21.414	20.825	20.2568	19.7095	19.183	18.6773	18.1924	17.7284	17.2852	16.8628	16.4613
133	123.74	113.204	102.854	92.6898	82.711	72.918	63.3106	53.889	44.653	35.6028	26.7383
134	106.423	95.9436	85.7668	75.8925	66.3208	57.0516	48.085	39.421	31.0595	23.0006	15.2443
135	22.5816	21.9101	21.266	20.6493	20.06	19.4982	18.9638	18.4568	17.9772	17.5251	17.1003
136	254.123	231.284	208.944	187.103	165.761	144.919	124.575	104.731	85.3858	66.5398	48.1929
137	61.6763	56.8992	52.3314	47.9731	43.8242	39.8846	36.1544	32.6336	29.3222	26.2202	23.3275
138	40.2923	37.6007	35.0203	32.5511	30.1931	27.9462	25.8105	23.786	21.8727	20.0705	18.3795
139	114.192	103.406	93.0244	83.0484	73.4776	64.3122	55.5519	47.197	39.2473	31.7029	24.5638
140	30.7287	28.9449	27.2344	25.5974	24.0338	22.5436	21.1269	19.7835	18.5136	17.3171	16.194
141	11.9897	11.3234	10.6923	10.0963	9.53561	9.01009	8.51977	8.06464	7.64472	7.25999	6.91047
142	66.6062	60.5951	54.7396	49.0396	43.4953	38.1065	32.8732	27.7956	22.8734	18.1069	13.4959
143	21.1739	20.9251	20.6898	20.468	20.2597	20.0648	19.8835	19.7156	19.5612	19.4203	19.2929
144	22.7322	22.4812	22.2409	22.0113	21.7925	21.5844	21.387	21.2003	21.0244	20.8592	20.7048
145	63.266	59.1454	55.1538	51.291	47.5571	43.9521	40.476	37.1288	33.9105	30.8211	27.8605
146	22.7686	21.9219	21.0948	20.2874	19.4997	18.7316	17.9831	17.2543	16.5452	15.8557	15.1859
147	43.5864	42.5919	41.629	40.6978	39.7982	38.9303	38.094	37.2893	36.5163	35.7749	35.0651
148	44.9911	42.5817	40.2839	38.0978	36.0234	34.0605	32.2094	30.4699	28.842	27.3258	25.9212
149	24.5966	24.0809	23.5842	23.1066	22.648	22.2085	21.7881	21.3867	21.0044	20.6411	20.2969
150	25.7561	25.2051	24.6715	24.1554	23.6568	23.1756	22.7119	22.2657	21.837	21.4257	21.0319
151	96.4947	88.0871	80.0087	72.2593	64.8391	57.748	50.9859	44.553	38.4491	32.6744	27.2288
152	10.9369	10.583	10.2456	9.92477	9.62049	9.33275	9.06156	8.80692	8.56882	8.34727	8.14226
153	19.3556	18.9682	18.5917	18.226	17.8711	17.527	17.1938	16.8714	16.5598	16.259	15.9691
154	158.519	144.119	130.252	116.916	104.113	91.8418	80.1029	68.8963	58.222	48.0798	38.4699
155	60.2938	57.344	54.529	51.8485	49.3027	46.8916	44.6151	42.4733	40.4661	38.5936	36.8557
156	27.6295	26.0358	24.4914	22.9962	21.5503	20.1536	18.8061	17.5079	16.259	15.0593	13.9089
157	56.5293	53.9163	51.3985	48.9758	46.6483	44.4159	42.2788	40.2368	38.29	36.4383	34.6818
158	18.5648	18.1521	17.752	17.3648	16.9902	16.6284	16.2794	15.943	15.6194	15.3086	15.0104
159	134.221	121.214	108.634	96.4813	84.7559	73.4579	62.5872	52.1438	42.1278	32.5391	23.3778
160	63.4213	60.044	56.8011	53.6926	50.7186	47.8791	45.174	42.6034	40.1672	37.8654	35.6981
161	42.3945	40.3967	38.4567	36.5744	34.7499	32.9832	31.2743	29.6232	28.0299	26.4943	25.0165
162	32.9002	31.0381	29.296	27.674	26.172	24.79	23.528	22.386	21.3641	20.4622	19.6804
163	86.4095	80.8073	75.4453	70.3236	65.4422	60.801	56.4001	52.2395	48.3191	44.639	41.1991
164	59.3094	56.6386	54.0736	51.6145	49.2613	47.014	44.8726	42.837	40.9073	39.0834	37.3655
165	75.2777	68.5136	62.0376	55.8495	49.9495	44.3376	39.0137	33.9778	29.23	24.7702	20.5984
166	74.8216	69.978	65.3199	60.8474	56.5605	52.459	48.5432	44.8128	41.2681	37.9088	34.7351
167	53.5558	49.83	46.211	42.6988	39.2935	35.9951	32.8035	29.7188	26.7409	23.8699	21.1057
168	60.3853	56.8333	53.3908	50.058	46.8347	43.7209	40.7168	37.8222	35.0372	32.3617	29.7958
169	51.6848	48.406	45.2862	42.3255	39.5239	36.8813	34.3979	32.0736	29.9084	27.9022	26.0552
170	39.8478	37.2583	34.7655	32.3693	30.0699	27.8672	25.7612	23.7519	21.8393	20.0234	18.3043
171	37.07	35.0863	33.1664	31.3102	29.5177	27.789	26.124	24.5227	22.9852	21.5114	20.1014
172	59.2682	54.7611	50.4001	46.1853	42.1166	38.1941	34.4177	30.7875	27.3034	23.9655	20.7737
173	35.2217	34.2332	33.2794	32.3603	31.476	30.6263	29.8114	29.0312	28.2857	27.575	26.8989
174	72.0233	65.9253	60.0834	54.4976	49.168	44.0945	39.2771	34.7158	30.4106	26.3616	22.5687
175	159.833	145.527	131.589	118.018	104.815	91.9795	79.5117	67.4116	55.679	44.314	33.3167
176	55.0428	49.6426	44.5138	39.6564	35.0705	30.7561	26.7131	22.9415	19.4414	16.2127	13.2555
177	31.9221	31.1096	30.3317	29.5887	28.8803	28.2067	27.5679	26.9638	26.3944	25.8598	25.3599
178	57.4675	53.2358	49.1273	45.142	41.2799	37.541	33.9253	30.4328	27.0636	23.8175	20.6946
179	15.3445	14.4171	13.528	12.6769	11.8641	11.0894	10.353	9.65466	8.99454	8.37259	7.78881
180	89.0834	83.1282	77.4589	72.0756	66.9783	62.1669	57.6415	53.4021	49.4486	45.7811	42.3995
181	54.0091	51.4608	48.9878	46.5902	44.2679	42.0208	39.8491	37.7527	35.7315	33.7857	31.9152
182	240.05	217.649	195.826	174.579	153.91	133.818	114.304	95.3662	77.0059	59.2229	42.0171
183	352.962	315.302	278.839	243.575	209.508	176.639	144.967	114.494	85.2177	57.1395	30.259
184	21.7313	21.451	21.1794	20.9166	20.6626	20.4173	20.1809	19.9532	19.7344	19.5243	19.323
185	147.995	135.013	122.386	110.114	98.1961	86.6333	75.4253	64.5721	54.0736	43.9299	34.1409
186	58.7294	54.4381	50.2672	46.2167	42.2866	38.477	34.7878	31.2191	27.7708	24.4429	21.2355
187	926.649	847.645	768.205	688.331	608.021	527.276	446.096	364.48	282.43	199.944	117.023
188	47.4563	45.0993	42.8285	40.6439	38.5455	36.5332	34.6072	32.7673	31.0136	29.3461	27.7648
189	85.5149	78.5113	71.652	64.9371	58.3666	51.9403	45.6585	39.5209	33.5278	27.6789	21.9744
190	42.5287	39.3426	36.3027	33.4087	30.6607	28.0588	25.6029	23.2931	21.1292	19.1114	17.2396
191	19.9051	18.9922	18.0982	17.2232	16.3673	15.5303	14.7123	13.9133	13.1332	12.3722	11.6301
192	47.8406	45.1432	42.6026	40.2188	37.9918	35.9216	34.0081	32.2515	30.6516	29.2085	27.9223
193	78.0635	72.0907	66.3387	60.8075	55.4971	50.4075	45.5387	40.8907	36.4635	32.2571	28.2715
194	51.7897	49.2689	46.8585	44.5585	42.3689	40.2896	38.3207	36.4622	34.7141	33.0764	31.5491
195	27.7894	26.7694	25.7853	24.837	23.9245	23.0479	22.2071	21.4021	20.633	19.8997	19.2023
196	116.932	107.064	97.6138	88.5802	79.9636	71.764	63.9813	56.6155	49.6667	43.1348	37.0199
197	39.5323	37.7561	36.0649	34.4588	32.9376	31.5014	30.1502	28.884	27.7028	26.6065	25.5953
198	68.9835	64.0429	59.2895	54.7234	50.3445	46.1528	42.1483	38.331	34.701	31.2582	28.0026
199	113.148	103.666	94.3873	85.3116	76.439	67.7695	59.3031	51.0397	42.9794	35.1222	27.4681
200	64.8454	61.6103	58.4653	55.4104	52.4457	49.5711	46.7867	44.0923	41.4881	38.9741	36.5501
201	62.4767	58.4248	54.4744	50.6256	46.8783	43.2326	39.6884	36.2458	32.9047	29.6652	26.5272
202	38.278	36.6247	35.0337	33.505	32.0386	30.6346	29.2929	28.0135	26.7964	25.6417	24.5493
203	30.4273	29.0686	27.734	26.4236	25.1374	23.8753	22.6374	21.4236	20.234	19.0686	17.9273
204	31.8154	31.1205	30.4534	29.814	29.2023	28.6184	28.0623	27.5339	27.0332	26.5603	26.1151
205	82.2429	77.122	72.1392	67.2945	62.5879	58.0195	53.5892	49.297	45.1429	41.1269	37.249
206	137.669	120.673	104.871	90.2629	76.8496	64.6305	53.6058	43.7754	35.1393	27.6976	21.4502
207	63.9274	60.2843	56.7791	53.4118	50.1823	47.0908	44.1371	41.3213	38.6433	36.1033	33.7011
208	51.2026	47.97	44.919	42.0493	39.3612	36.8545	34.5292	32.3854	30.423	28.6421	27.0427
209	22.0823	21.6586	21.2515	20.8611	20.4874	20.1303	19.7899	19.4662	19.1591	18.8686	18.5949
210	62.3427	58.0548	53.8753	49.8043	45.8418	41.9877	38.2421	34.6049	31.0762	27.6559	24.3441
211	56.9165	53.3323	49.8623	46.5065	43.2649	40.1375	37.1243	34.2253	31.4405	28.7699	26.2135
212	50.7134	48.2897	45.9901	43.8145	41.7629	39.8354	38.032	36.3526	34.7973	33.366	32.0588
213	116.639	105.994	95.6901	85.7284	76.1085	66.8305	57.8943	49.2999	41.0475	33.1369	25.5681
214	99.7967	91.669	83.9155	76.5362	69.5311	62.9001	56.6434	50.7607	45.2523	40.1181	35.358
215	38.681	37.5157	36.3829	35.2827	34.215	33.1799	32.1773	31.2073	30.2699	29.365	28.4926
216	40.3617	39.652	38.966	38.3038	37.6653	37.0506	36.4596	35.8924	35.349	34.8293	34.3333
217	100.262	90.9186	82.0366	73.6159	65.6563	58.1579	51.1207	44.5447	38.4298	32.7762	27.5837
218	17.6704	17.0584	16.461	15.8783	15.3102	14.7567	14.2179	13.6936	13.184	12.6891	12.2087
219	31.6691	30.6779	29.7188	28.7919	27.8971	27.0344	26.2038	25.4054	24.6391	23.9049	23.2028
220	22.9201	21.8182	20.744	19.6974	18.6786	17.6875	16.7241	15.7883	14.8803	14	13.1474
221	24.5929	24.1605	23.7438	23.3429	22.9577	22.5883	22.2347	21.8968	21.5747	21.2684	20.9778
222	23.2468	22.8912	22.5583	22.2479	21.9601	21.695	21.4524	21.2324	21.035	20.8602	20.708
223	39.2798	37.3371	35.4375	33.5809	31.7673	29.9969	28.2695	26.5851	24.9438	23.3456	21.7904
224	54.1905	50.7253	47.3704	44.1256	40.9911	37.9668	35.0527	32.2489	29.5552	26.9718	24.4986
225	48.8094	44.5964	40.6304	36.9115	33.4397	30.2149	27.2371	24.5064	22.0228	19.7862	17.7967
226	66.189	60.569	55.1589	49.9589	44.9689	40.1889	35.619	31.2591	27.1092	23.1693	19.4395
227	71.0344	67.2569	63.5856	60.0202	56.561	53.2079	49.9608	46.8198	43.7849	40.8561	38.0333
228	74.1454	67.2951	60.7633	54.55	48.6552	43.079	37.8213	32.8821	28.2615	23.9594	19.9758
229	38.2232	36.4827	34.8352	33.2807	31.8192	30.4507	29.1752	27.9927	26.9031	25.9066	25.0031
230	448.407	405.428	363.688	323.185	283.921	245.895	209.108	173.559	139.248	106.176	74.3418
231	47.3533	45.5195	43.7499	42.0444	40.403	38.8258	37.3127	35.8637	34.4789	33.1582	31.9016
232	91.7477	83.6188	75.8886	68.5571	61.6242	55.0899	48.9543	43.2174	37.8791	32.9395	28.3985
233	28.2461	26.7506	25.3159	23.942	22.6289	21.3765	20.1848	19.054	17.9839	16.9746	16.026
234	15.194	14.9658	14.746	14.5346	14.3315	14.1367	13.9504	13.7723	13.6027	13.4414	13.2884
235	34.5126	32.5645	30.735	29.0242	27.4319	25.9582	24.6031	23.3665	22.2486	21.2493	20.3685
236	80.3615	74.2271	68.2273	62.3622	56.6316	51.0356	45.5743	40.2476	35.0555	29.998	25.0751
237	36.1832	35.1599	34.1741	33.2257	32.3148	31.4414	30.6054	29.8069	29.0458	28.3222	27.6361
238	89.7719	82.6089	75.7913	69.3189	63.192	57.4104	51.9742	46.8833	42.1377	37.7375	33.6827
239	26.8938	25.5129	24.1833	22.9048	21.6775	20.5013	19.3763	18.3024	17.2797	16.3082	15.3879
240	28.8655	28.14	27.4478	26.7889	26.1634	25.5712	25.0123	24.4867	23.9944	23.5354	23.1098
241	137.38	126.075	115.01	104.185	93.5977	83.25	73.1414	63.2719	53.6414	44.2501	35.0979
242	246.713	221.785	197.768	174.662	152.467	131.182	110.808	91.344	72.7911	55.149	38.4174
243	21.1093	20.558	20.025	19.5104	19.0142	18.5364	18.0769	17.6358	17.213	16.8086	16.4226
244	16.4857	15.3927	14.3626	13.3954	12.4912	11.6499	10.8716	10.1562	9.5037	8.91415	8.38753
245	36.1903	34.474	32.7827	31.1165	29.4752	27.859	26.2677	24.7015	23.1603	21.6441	20.1529
246	32.7427	31.8412	30.9763	30.1481	29.3564	28.6014	27.8829	27.2011	26.5558	25.9472	25.3751
247	45.8337	43.4027	41.0654	38.8218	36.672	34.6159	32.6535	30.7848	29.0098	27.3286	25.7411
248	39.5746	37.2564	35.023	32.8744	30.8104	28.8312	26.9367	25.1269	23.4019	21.7616	20.206
249	27.5158	26.5144	25.5392	24.5902	23.6675	22.7711	21.9008	21.0569	20.2391	19.4476	18.6824
250	37.1325	35.5546	34.0529	32.6274	31.2781	30.005	28.8081	27.6874	26.6429	25.6747	24.7826
251	47.1565	45.8279	44.579	43.4099	42.3205	41.311	40.3812	39.5312	38.7609	38.0705	37.4598
252	206.992	185.976	165.772	146.378	127.795	110.024	93.0634	76.9139	61.5754	47.0479	33.3314
253	34.3029	32.6839	31.1029	29.56	28.0551	26.5882	25.1593	23.7684	22.4156	21.1008	19.824
254	25.6283	24.8973	24.1884	23.5017	22.8371	22.1947	21.5744	20.9763	20.4003	19.8465	19.3148
255	34.2806	32.0016	29.8015	27.6803	25.6379	23.6745	21.7899	19.9842	18.2574	16.6095	15.0405
256	25.7108	24.5725	23.4761	22.4216	21.4091	20.4384	19.5096	18.6227	17.7778	16.9747	16.2135
257	68.6387	64.5125	60.5061	56.6193	52.8522	49.2048	45.6771	42.2691	38.9808	35.8121	32.7632
258	9.40701	9.25526	9.10765	8.96418	8.82486	8.68968	8.55864	8.43174	8.30899	8.19038	8.07591
259	37.0583	35.3879	33.7638	32.186	30.6546	29.1696	27.7309	26.3386	24.9927	23.693	22.4398
260	39.9155	36.8057	33.8468	31.0389	28.3819	25.8758	23.5206	21.3163	19.263	17.3606	15.6091
261	23.2339	22.5488	21.8841	21.2398	20.6159	20.0123	19.4291	18.8663	18.3238	17.8018	17.3001
262	72.3248	65.9192	59.7957	53.9544	48.3952	43.1182	38.1233	33.4106	28.98	24.8315	20.9653
263	27.454	26.8938	26.3477	25.8157	25.2977	24.7939	24.3042	23.8285	23.367	22.9195	22.4862
264	22.6567	21.5518	20.5039	19.5131	18.5794	17.7028	16.8833	16.1208	15.4154	14.7671	14.1759
265	10.9314	10.7771	10.6292	10.4876	10.3524	10.2236	10.1012	9.98516	9.87548	9.77219	9.67527
266	65.0702	59.4718	54.1113	48.9885	44.1035	39.4564	35.047	30.8754	26.9416	23.2457	19.7875
267	24.2862	23.4364	22.6172	21.8286	21.0706	20.3432	19.6464	18.9801	18.3445	17.7394	17.165
268	32.9567	31.394	29.8712	28.3884	26.9455	25.5425	24.1794	22.8562	21.573	20.3297	19.1263
269	24.3736	23.4651	22.586	21.7365	20.9163	20.1257	19.3645	18.6327	17.9305	17.2577	16.6143
270	36.1119	35.1671	34.2483	33.3553	32.4884	31.6473	30.8322	30.043	29.2797	28.5424	27.831
271	33.0567	31.6902	30.3854	29.1421	27.9604	26.8403	25.7817	24.7847	23.8493	22.9754	22.1631
272	22.8466	21.9066	21.0173	20.1789	19.3913	18.6546	17.9686	17.3335	16.7492	16.2157	15.733
273	19.0818	18.5973	18.1313	17.6839	17.255	16.8447	16.4529	16.0797	15.725	15.3889	15.0713
274	43.6206	40.9691	38.4129	35.9518	33.5859	31.3151	29.1396	27.0592	25.074	23.184	21.3892
275	31.1196	29.8625	28.6491	27.4793	26.3532	25.2709	24.2322	23.2372	22.2859	21.3783	20.5144
276	63.2398	58.3257	53.5948	49.0471	44.6826	40.5014	36.5034	32.6886	29.057	25.6087	22.3435
277	48.0786	44.1746	40.4361	36.863	33.4554	30.2133	27.1367	24.2256	21.4799	18.8997	16.485
278	21.0832	20.1591	19.2746	18.4297	17.6244	16.8587	16.1327	15.4462	14.7994	14.1922	13.6246
279	62.6714	59.3467	56.1398	53.051	50.08	47.2271	44.492	41.875	39.3759	36.9947	34.7315
280	51.1491	46.5594	42.1724	37.988	34.0063	30.2273	26.6509	23.2772	20.1061	17.1377	14.3719
281	83.5138	78.3994	73.514	68.8576	64.4302	60.2317	56.2622	52.5217	49.0102	45.7277	42.6741
282	13.0539	12.5181	12.0102	11.5302	11.0782	10.654	10.2578	9.88944	9.54903	9.23653	8.95195
283	62.2317	58.7017	55.3016	52.0316	48.8917	45.8818	43.0019	40.252	37.6322	35.1424	32.7827
284	21.9074	21.0057	20.1491	19.3377	18.5715	17.8504	17.1745	16.5437	15.9581	15.4176	14.9223
285	16.9763	16.6756	16.3912	16.1231	15.8713	15.6359	15.4168	15.214	15.0275	14.8574	14.7035
286	46.5179	43.3085	40.1768	37.1229	34.1467	31.2482	28.4275	25.6845	23.0193	20.4318	17.9221
287	79.8303	72.6148	65.616	58.8341	52.2691	45.9208	39.7894	33.8749	28.1771	22.6962	17.4321
288	40.8057	38.5448	36.3504	34.2225	32.161	30.166	28.2374	26.3754	24.5798	22.8507	21.1881
289	51.6188	47.7491	44.0354	40.4777	37.076	33.8303	30.7406	27.8069	25.0292	22.4075	19.9418
290	88.7541	80.047	71.6616	63.598	55.8563	48.4363	41.3382	34.5619	28.1073	21.9746	16.1637
291	53.7057	52.2375	50.8315	49.4879	48.2067	46.9878	45.8313	44.7371	43.7052	42.7357	41.8286
292	28.0573	26.6173	25.2494	23.9536	22.7298	21.5781	20.4985	19.491	18.5556	17.6922	16.9009
293	119.135	106.804	94.9342	83.5256	72.578	62.0915	52.066	42.5017	33.3984	24.7562	16.5751
294	45.6849	42.5254	39.5068	36.6291	33.8924	31.2967	28.8419	26.5281	24.3552	22.3232	20.4323
295	14.5951	14.3506	14.1142	13.8858	13.6653	13.4528	13.2483	13.0518	12.8633	12.6828	12.5103
296	22.3121	21.736	21.174	20.6261	20.0922	19.5723	19.0665	18.5748	18.0971	17.6335	17.1839
297	13.2468	13.1738	13.1034	13.0357	12.9705	12.9079	12.848	12.7906	12.7359	12.6838	12.6343
298	60.4921	56.2064	52.0932	48.1526	44.3845	40.7889	37.3658	34.1152	31.0372	28.1316	25.3986
299	41.8928	39.2715	36.7461	34.3166	31.983	29.7454	27.6036	25.5578	23.6078	21.7538	19.9956
300	170.378	153.018	136.291	120.195	104.732	89.9009	75.7017	62.1347	49.1997	36.8968	25.226
301	18.6544	18.5345	18.4189	18.3076	18.2006	18.098	17.9998	17.9059	17.8163	17.731	17.6501
302	100.654	90.971	81.704	72.8528	64.4172	56.3973	48.7931	41.6046	34.8317	28.4746	22.5331
303	37.2368	34.9685	32.7593	30.6091	28.5179	26.4857	24.5125	22.5984	20.7432	18.9471	17.2101
304	61.9738	55.9246	50.1595	44.6786	39.4818	34.5691	29.9406	25.5962	21.536	17.7598	14.2679
305	250.305	224.385	199.381	175.292	152.119	129.86	108.517	88.0898	68.5775	49.9806	32.299
306	33.3833	31.8425	30.3777	28.9889	27.6762	26.4394	25.2785	24.1937	23.1849	22.252	21.3952
307	30.5984	29.7007	28.8231	27.9656	27.1284	26.3112	25.5143	24.7375	23.9808	23.2443	22.528
308	52.869	49.5213	46.3271	43.2866	40.3996	37.6663	35.0865	32.6604	30.3878	28.2689	26.3035
309	169.705	154.36	139.176	124.154	109.294	94.5953	80.0584	65.6832	51.4697	37.4179	23.5277
310	42.0969	39.0618	36.1092	33.2393	30.452	27.7472	25.1251	22.5855	20.1285	17.7541	15.4623
311	62.4046	58.2291	54.2325	50.4146	46.7756	43.3153	40.0339	36.9313	34.0075	31.2625	28.6964
312	108.3	98.2945	88.7687	79.7223	71.1554	63.0679	55.4599	48.3313	41.6822	35.5125	29.8223
313	111.789	102.677	93.8998	85.4558	77.3455	69.5688	62.1258	55.0164	48.2407	41.7987	35.6903
314	79.363	73.9753	68.754	63.699	58.8105	54.0883	49.5324	45.143	40.9199	36.8631	32.9728
315	13.3231	12.574	11.8513	11.155	10.4851	9.84168	9.22464	8.63402	8.0698	7.53201	7.02063
316	84.8929	78.4785	72.3787	66.5934	61.1227	55.9665	51.1249	46.5979	42.3854	38.4875	34.9041
317	30.5028	30.1003	29.7057	29.319	28.9403	28.5694	28.2064	27.8513	27.5041	27.1648	26.8333
318	58.1548	53.4865	49.0279	44.7792	40.7402	36.9111	33.2918	29.8823	26.6826	23.6928	20.9127
319	114.624	104.171	94.1955	84.6989	75.6807	67.1409	59.0795	51.4965	44.3919	37.7656	31.6178
320	46.9495	42.8921	38.9762	35.2017	31.5687	28.0771	24.7271	21.5185	18.4513	15.5257	12.7415
321	37.0453	34.5632	32.1817	29.9009	27.7208	25.6412	23.6623	21.7841	20.0064	18.3295	16.7531
322	87.3319	78.8505	70.7557	63.0476	55.7262	48.7915	42.2434	36.082	30.3073	24.9192	19.9178
323	84.1588	78.0119	72.0747	66.3473	60.8296	55.5218	50.4237	45.5354	40.8569	36.3882	32.1292
324	84.6171	77.3056	70.2847	63.5543	57.1144	50.9651	45.1063	39.538	34.2603	29.2731	24.5765
325	82.7521	76.7094	70.8981	65.3181	59.9696	54.8523	49.9665	45.312	40.8889	36.6972	32.7368
326	68.7245	63.7261	58.9307	54.3384	49.9491	45.7629	41.7798	37.9997	34.4227	31.0488	27.878
327	21.1706	20.3067	19.4676	18.6535	17.8642	17.0998	16.3603	15.6456	14.9558	14.2909	13.6509
328	30.4693	29.0771	27.7501	26.4881	25.2911	24.1592	23.0923	22.0905	21.1537	20.282	19.4754
329	27.8541	26.9486	26.065	25.2034	24.3637	23.5459	22.75	21.976	21.224	20.4939	19.7857
330	33.5805	33.141	32.7117	32.2926	31.8839	31.4853	31.0971	30.7191	30.3513	29.9938	29.6466
331	50.0217	47.3495	44.7821	42.3196	39.9619	37.7091	35.5611	33.518	31.5797	29.7463	28.0177
332	284.913	253.943	224.272	195.899	168.825	143.049	118.572	95.3929	73.5127	52.9311	33.648
333	35.8849	34.087	32.3856	30.7805	29.2719	27.8597	26.5439	25.3245	24.2016	23.1751	22.245
334	1177.03	1045.06	918.38	796.999	680.915	570.128	464.637	364.444	269.548	179.948	95.6456
335	303.596	271.23	240.442	211.23	183.596	157.539	133.058	110.155	88.8295	69.0807	50.909
336	17.4134	16.6067	15.8336	15.0942	14.3885	13.7165	13.0782	12.4736	11.9026	11.3653	10.8618
337	955.709	851.917	751.587	654.718	561.311	471.364	384.879	301.855	222.292	146.191	73.5503
338	55.3879	51.385	47.4753	43.6588	39.9355	36.3054	32.7686	29.325	25.9746	22.7174	19.5534
339	29.4051	28.5763	27.7581	26.9504	26.1533	25.3667	24.5907	23.8252	23.0703	22.3259	21.5921
340	44.2469	42.7006	41.2045	39.7586	38.3628	37.0172	35.7218	34.4765	33.2813	32.1363	31.0415
341	60.9071	56.843	52.9232	49.1475	45.516	42.0287	38.6856	35.4867	32.432	29.5214	26.7551
342	43.4701	41.0131	38.6503	36.3815	34.2067	32.126	30.1393	28.2467	26.4482	24.7437	23.1333
343	11.5341	11.2829	11.0424	10.8126	10.5934	10.385	10.1872	10.0002	9.82379	9.6581	9.5031
344	193.054	172.943	153.757	135.498	118.164	101.756	86.2733	71.7167	58.0859	45.3809	33.6016
345	31.5571	31.1028	30.6577	30.2218	29.7952	29.3778	28.9697	28.5708	28.1812	27.8008	27.4297
346	26.4948	25.754	25.0368	24.3432	23.6732	23.0268	22.4039	21.8047	21.2291	20.677	20.1486
347	124.976	113.606	102.564	91.8493	81.4622	71.4028	61.671	52.2668	43.1903	34.4414	26.0201
348	23.1555	22.5505	21.9672	21.4056	20.8657	20.3476	19.8512	19.3765	18.9235	18.4923	18.0828
349	35.7256	35.1958	34.6842	34.1908	33.7156	33.2585	32.8197	32.399	31.9966	31.6123	31.2462
350	185.827	168.183	150.946	134.117	117.696	101.682	86.0753	70.8765	56.0852	41.7015	27.7254
351	139.958	126.935	114.492	102.629	91.3455	80.6416	70.5176	60.9732	52.0086	43.6238	35.8187
352	33.758	31.9868	30.2873	28.6593	27.1029	25.6181	24.2049	22.8633	21.5932	20.3948	19.2679
353	35.6004	33.821	32.1034	30.4478	28.854	27.3221	25.8521	24.444	23.0978	21.8135	20.5911
354	22.1374	21.6724	21.2328	20.8187	20.4302	20.0672	19.7296	19.4176	19.131	18.87	18.6345
355	37.0113	35.7017	34.4592	33.2837	32.1753	31.1339	30.1596	29.2524	28.4123	27.6392	26.9332
356	36.5013	34.8149	33.1901	31.6269	30.1253	28.6852	27.3068	25.99	24.7348	23.5412	22.4092
357	52.2301	50.3475	48.531	46.7806	45.0962	43.4778	41.9255	40.4392	39.019	37.6648	36.3767
358	44.81	42.8785	40.9953	39.1603	37.3735	35.6348	33.9444	32.3022	30.7081	29.1623	27.6646
359	40.6366	38.1815	35.7879	33.4558	31.1851	28.976	26.8283	24.7421	22.7174	20.7542	18.8525
360	166.685	148.328	130.745	113.937	97.9031	82.6437	68.1588	54.4483	41.5122	29.3506	17.9634
361	239.443	218.02	196.848	175.928	155.26	134.844	114.679	94.7661	75.1048	55.6954	36.5376
362	42.1019	41.0907	40.1171	39.1811	38.2828	37.4222	36.5992	35.8139	35.0662	34.3562	33.6839
363	153.447	138.252	123.635	109.595	96.1314	83.2447	70.9349	59.2019	48.0458	37.4666	27.4642
364	25.0377	24.4975	23.9732	23.4648	22.9725	22.4961	22.0356	21.5911	21.1626	20.7501	20.3535
365	75.9092	69.309	62.9893	56.9501	51.1915	45.7133	40.5157	35.5986	30.962	26.6059	22.5303
366	24.0344	23.4901	22.9605	22.4455	21.9452	21.4596	20.9887	20.5325	20.0909	19.664	19.2518
367	43.9523	40.9908	38.1639	35.4718	32.9144	30.4918	28.2039	26.0507	24.0323	22.1486	20.3996
368	102.564	95.0861	87.809	80.7324	73.8562	67.1805	60.7053	54.4305	48.3562	42.4824	36.8091
369	44.5566	42.4203	40.3512	38.3491	36.4141	34.5462	32.7453	31.0115	29.3448	27.7451	26.2126
370	53.7779	49.8523	46.063	42.4098	38.8928	35.5119	32.2673	29.1588	26.1865	23.3504	20.6504
371	21.3339	20.4126	19.5128	18.6343	17.7771	16.9413	16.1269	15.3338	14.5621	13.8117	13.0826
372	35.97	34.9803	34.0291	33.1163	32.2418	31.4058	30.6082	29.849	29.1282	28.4458	27.8018
373	19.6598	19.0484	18.4536	17.8754	17.3138	16.7688	16.2403	15.7284	15.2331	14.7543	14.2921
374	34.0212	32.5477	31.1393	29.7959	28.5176	27.3044	26.1563	25.0732	24.0552	23.1023	22.2145
375	85	79.1758	73.6138	68.314	63.2764	58.501	53.9878	49.7368	45.748	42.0214	38.557
376	78.8223	73.1654	67.7098	62.4557	57.403	52.5516	47.9017	43.4531	39.206	35.1602	31.3159
377	66.5591	61.8957	57.3906	53.0439	48.8556	44.8257	40.9542	37.2412	33.6865	30.2902	27.0523
378	113.962	105.01	96.4193	88.1894	80.3206	72.8128	65.6662	58.8805	52.456	46.3925	40.69
379	40.4963	38.9097	37.3835	35.9176	34.5119	33.1665	31.8813	30.6565	29.4919	28.3876	27.3436
380	401.575	362.705	324.663	287.449	251.065	215.509	180.782	146.884	113.814	81.5736	50.1614
381	37.0481	36.1459	35.2843	34.4634	33.6831	32.9435	32.2445	31.5862	30.9685	30.3915	29.8551
382	31.5241	30.7932	30.0842	29.397	28.7316	28.0879	27.4661	26.8661	26.2879	25.7315	25.1968
383	51.6348	48.8478	46.1397	43.5105	40.9602	38.4889	36.0964	33.7828	31.5482	29.3924	27.3156
384	112.403	103.291	94.4659	85.9276	77.6762	69.7116	62.0338	54.6428	47.5387	40.7214	34.1909
385	84.5497	76.6359	69.0006	61.6439	54.5659	47.7665	41.2457	35.0035	29.0399	23.355	17.9487
386	28.5657	27.6792	26.8375	26.0408	25.2889	24.582	23.9199	23.3027	22.7304	22.2031	21.7206
387	32.5636	30.4753	28.4505	26.4892	24.5913	22.7568	20.9858	19.2782	17.634	16.0533	14.536
388	287.46	256.662	227.188	199.039	172.214	146.713	122.536	99.6839	78.1558	57.9519	39.0722
389	24.4457	23.8718	23.3231	22.7996	22.3013	21.8282	21.3803	20.9576	20.5601	20.1879	19.8408
390	78.1227	72.1051	66.2662	60.6059	55.1243	49.8213	44.697	39.7514	34.9844	30.3961	25.9864
391	36.3327	35.03	33.7808	32.5851	31.4427	30.3538	29.3183	28.3363	27.4077	26.5325	25.7108
392	138.811	126.383	114.485	103.118	92.2819	81.9763	72.2013	62.9571	54.2434	46.0605	38.4082
393	19.8842	19.493	19.1108	18.7376	18.3735	18.0184	17.6723	17.3352	17.0071	16.6881	16.378
394	48.998	45.6657	42.4551	39.3663	36.3993	33.554	30.8306	28.2289	25.7489	23.3908	21.1544
395	29.9406	29.0757	28.2244	27.3868	26.5629	25.7526	24.9561	24.1732	23.404	22.6485	21.9067
396	240.935	215.772	191.396	167.805	145.001	122.983	101.751	81.306	61.6468	42.7738	24.687
397	23.8525	23.4081	22.9772	22.56	22.1563	21.7662	21.3897	21.0268	20.6774	20.3417	20.0195
398	40.9023	38.1401	35.4576	32.8548	30.3318	27.8885	25.5249	23.2411	21.037	18.9126	16.868
399	49.7475	47.8916	46.1109	44.4055	42.7753	41.2205	39.7409	38.3366	37.0075	35.7538	34.5753
400	20.5464	20.1326	19.7358	19.3561	18.9935	18.6479	18.3194	18.008	17.7137	17.4364	17.1762
401	79.9441	73.9426	68.1275	62.4989	57.0567	51.801	46.7317	41.8488	37.1524	32.6424	28.3188
402	45.5905	43.6048	41.673	39.7949	37.9705	36.1999	34.4831	32.8201	31.2108	29.6552	28.1535
403	82.8893	79.3336	75.9291	72.6757	69.5734	66.6222	63.8222	61.1732	58.6753	56.3286	54.133
404	57.1545	53.3242	49.6196	46.0407	42.5875	39.2599	36.0581	32.9819	30.0313	27.2065	24.5073
405	463.725	431.92	399.635	366.869	333.622	299.895	265.687	230.998	195.828	160.178	124.047
406	54.4806	49.8105	45.4355	41.3554	37.5704	34.0803	30.8852	27.9851	25.38	23.0698	21.0547
407	57.3097	53.8903	50.5369	47.2494	44.0279	40.8722	37.7825	34.7587	31.8008	28.9089	26.0828
408	91.8894	84.188	76.8152	69.7709	63.0552	56.6681	50.6095	44.8796	39.4781	34.4053	29.661
409	47.3934	44.5974	41.9344	39.4046	37.008	34.7445	32.6142	30.617	28.753	27.0221	25.4244
410	35.2011	32.4483	29.7614	27.1406	24.5857	22.0969	19.674	17.3171	15.0262	12.8013	10.6424
411	27.7094	26.7727	25.8651	24.9866	24.1371	23.3168	22.5255	21.7633	21.0302	20.3262	19.6512
412	27.0862	26.5636	26.0528	25.5537	25.0663	24.5907	24.1268	23.6746	23.2342	22.8055	22.3886
413	60.6483	56.233	51.9169	47.7	43.5823	39.5637	35.6445	31.8244	28.1035	24.4818	20.9593
414	24.7732	23.8652	23.0013	22.1815	21.4059	20.6744	19.9871	19.3438	18.7447	18.1898	17.6789
415	37.4821	36.5725	35.6997	34.8636	34.0641	33.3014	32.5753	31.886	31.2334	30.6174	30.0382
416	79.4498	73.6993	68.1017	62.6568	57.3648	52.2255	47.239	42.4053	37.7244	33.1962	28.8209
417	118.572	108.061	97.892	88.0666	78.5845	69.4456	60.65	52.1976	44.0885	36.3227	28.9001
418	36.7587	35.2735	33.8267	32.4183	31.0482	29.7165	28.4231	27.1681	25.9515	24.7732	23.6333
419	26.3053	25.5967	24.9084	24.2407	23.5934	22.9665	22.3601	21.7741	21.2086	20.6635	20.1389
420	307.382	286.407	265.152	243.614	221.796	199.696	177.315	154.652	131.708	108.482	84.9755
421	97.8296	89.5153	81.4398	73.6029	66.0048	58.6453	51.5246	44.6426	37.9992	31.5946	25.4287
422	19.509	19.2102	18.9167	18.6285	18.3455	18.0678	17.7954	17.5283	17.2665	17.0099	16.7586
423	87.81	80.8418	74.2602	68.0652	62.2568	56.8351	51.8	47.1515	42.8897	39.0144	35.5258
424	34.1633	33.0101	31.9027	30.8409	29.8247	28.8542	27.9294	27.0502	26.2166	25.4287	24.6865
425	60.2462	56.4553	52.7816	49.225	45.7856	42.4633	39.2581	36.17	33.1991	30.3453	27.6087
426	20.7872	19.8737	19.02	18.2261	17.4922	16.8181	16.2039	15.6496	15.1551	14.7205	14.3458
427	40.2409	38.6951	37.2279	35.839	34.5286	33.2967	32.1432	31.0682	30.0716	29.1535	28.3138
428	25.3423	24.9459	24.5711	24.2176	23.8856	23.575	23.2858	23.0181	22.7718	22.547	22.3435
429	37.1519	36.9406	36.7393	36.5481	36.3668	36.1955	36.0342	35.8829	35.7416	35.6103	35.4891
430	78.6304	71.5423	64.7946	58.3874	52.3206	46.5943	41.2085	36.1631	31.4582	27.0937	23.0697
431	51.837	48.7978	45.8693	43.0516	40.3445	37.7482	35.2626	32.8876	30.6234	28.4699	26.4271
432	63.276	58.4379	53.8164	49.4116	45.2234	41.2519	37.497	33.9587	30.6372	27.5322	24.6439
433	20.9477	19.9089	18.9199	17.9809	17.0917	16.2524	15.463	14.7235	14.0339	13.3941	12.8043
434	36.2744	34.457	32.708	31.0274	29.4153	27.8717	26.3964	24.9896	23.6512	22.3813	21.1798
435	26.1202	25.3897	24.6764	23.9803	23.3015	22.6399	21.9956	21.3685	20.7587	20.1661	19.5908
436	35.5001	33.5107	31.5939	29.7495	27.9776	26.2782	24.6513	23.0969	21.6149	20.2054	18.8684
437	28.1806	27.8437	27.5143	27.1923	26.8778	26.5708	26.2712	25.9791	25.6944	25.4172	25.1474
438	33.6124	32.9654	32.3391	31.7333	31.1482	30.5837	30.0398	29.5165	29.0139	28.5318	28.0704
439	30.7846	29.2686	27.8153	26.4247	25.0968	23.8315	22.629	21.4891	20.4119	19.3974	18.4456
440	37.2268	35.0099	32.909	30.9241	29.0553	27.3025	25.6657	24.1449	22.7401	21.4513	20.2786
441	39.1998	37.4064	35.672	33.9966	32.3801	30.8226	29.3241	27.8846	26.504	25.1823	23.9197
442	22.7714	21.774	20.8316	19.9442	19.1116	18.334	17.6113	16.9436	16.3308	15.7729	15.27
443	30.0882	29.3406	28.6306	27.9582	27.3234	26.7262	26.1666	25.6446	25.1603	24.7135	24.3044
444	23.8806	22.0164	20.2466	18.5714	16.9906	15.5043	14.1124	12.8151	11.6122	10.5038	9.48986
445	17.3681	16.4387	15.5513	14.7058	13.9022	13.1405	12.4207	11.7428	11.1069	10.5128	9.96071
446	30.6685	29.9071	29.1785	28.4827	27.8199	27.1898	26.5926	26.0282	25.4967	24.9981	24.5322
447	34.0922	32.8857	31.7378	30.6486	29.6181	28.6463	27.7332	26.8788	26.0831	25.3461	24.6677
448	25.6401	24.7292	23.8401	22.9731	22.128	21.3048	20.5036	19.7244	18.9671	18.2318	17.5185
449	35.8337	33.5811	31.4147	29.3345	27.3406	25.433	23.6116	21.8764	20.2275	18.6648	17.1884
450	18.1716	16.9535	15.7906	14.6829	13.6304	12.633	11.6908	10.8037	9.97185	9.19516	8.47364
451	87.3523	80.7797	74.4389	68.3296	62.4521	56.8062	51.3919	46.2093	41.2584	36.5391	32.0515
452	103.256	93.4185	83.89	74.6704	65.7598	57.1582	48.8655	40.8817	33.2068	25.841	18.784
453	65.6568	60.9452	56.3589	51.8978	47.5619	43.3512	39.2658	35.3055	31.4705	27.7608	24.1762
454	180.41	161.573	143.567	126.391	110.046	94.5316	79.8481	65.9954	52.9733	40.7821	29.4216
455	54.0556	49.9676	46.078	42.3869	38.8942	35.5999	32.5042	29.6068	26.9079	24.4075	22.1055
456	35.0141	33.4286	31.8762	30.3569	28.8707	27.4176	25.9975	24.6106	23.2567	21.9359	20.6482
457	37.2139	35.7835	34.4218	33.1286	31.9041	30.7481	29.6608	28.642	27.6919	26.8103	25.9974
458	54.9158	52.5636	50.2791	48.0623	45.9131	43.8315	41.8175	39.8712	37.9925	36.1814	34.438
459	35.6574	34.8969	34.1769	33.4975	32.8586	32.2603	31.7025	31.1852	30.7084	30.2722	29.8765
460	162.128	144.776	128.223	112.47	97.5173	83.3639	70.0103	57.4565	45.7025	34.7483	24.5938
461	27.277	26.2175	25.2044	24.2375	23.3169	22.4427	21.6147	20.8331	20.0978	19.4087	18.766
462	28.9285	28.0528	27.2242	26.4429	25.7087	25.0218	24.3821	23.7896	23.2443	22.7462	22.2954
463	41.7505	39.8894	38.0893	36.3503	34.6723	33.0554	31.4995	30.0046	28.5708	27.198	25.8862
464	22.034	21.0821	20.1717	19.3028	18.4753	17.6894	16.9449	16.242	15.5805	14.9605	14.382
465	47.2193	43.7566	40.4829	37.3983	34.5026	31.796	29.2784	26.9498	24.8102	22.8597	21.0981
466	25.0602	23.747	22.4682	21.2238	20.0138	18.8383	17.6971	16.5904	15.5181	14.4801	13.4766
467	52.2241	48.5049	44.9174	41.4616	38.1375	34.9451	31.8845	28.9555	26.1582	23.4927	20.9588
468	11.5867	11.3684	11.1567	10.9516	10.7532	10.5615	10.3764	10.1979	10.0261	9.86087	9.70232
469	41.8884	40.5073	39.1662	37.865	36.6037	35.3824	34.2011	33.0597	31.9583	30.8968	29.8752
470	39.1533	36.374	33.7235	31.2017	28.8087	26.5444	24.4089	22.4021	20.5241	18.7748	17.1543
471	15.9234	15.5636	15.2133	14.8724	14.5409	14.2189	13.9062	13.603	13.3092	13.0248	12.7498
472	301.056	271.785	243.019	214.76	187.006	159.759	133.017	106.782	81.0523	55.8288	31.1114
473	29.7651	28.5218	27.3315	26.1943	25.1101	24.079	23.1009	22.1758	21.3037	20.4847	19.7187
474	15.2494	14.6848	14.139	13.6122	13.1042	12.6152	12.1452	11.694	11.2618	10.8484	10.454
475	129.977	116.964	104.574	92.8085	81.6666	71.1484	61.254	51.9834	43.3365	35.3134	27.9141
476	24.9631	22.9592	21.0526	19.2433	17.5313	15.9165	14.3989	12.9787	11.6557	10.43	9.30156
477	86.0168	79.9816	74.1614	68.5562	63.166	57.9908	53.0307	48.2855	43.7553	39.4402	35.34
478	66.689	60.9826	55.5201	50.3014	45.3267	40.5958	36.1087	31.8656	27.8663	24.111	20.5994
479	21.6977	20.1537	18.6626	17.2245	15.8393	14.5071	13.2279	12.0016	10.8283	9.70802	8.64066
480	18.3347	18.1044	17.8814	17.6656	17.4571	17.2558	17.0618	16.875	16.6954	16.5231	16.3581
481	54.5629	52.9142	51.3604	49.9015	48.5375	47.2684	46.0943	45.015	44.0306	43.1411	42.3466
482	157.596	143.798	130.304	117.115	104.229	91.6483	79.3716	67.3992	55.7311	44.3674	33.308
483	25.8012	24.8279	23.8888	22.984	22.1135	21.2771	20.475	19.7072	18.9735	18.2742	17.609
484	21.0239	20.3699	19.7386	19.1302	18.5447	17.9819	17.442	16.9249	16.4306	15.9592	15.5106
485	40.8297	39.9333	39.0671	38.2311	37.4253	36.6497	35.9043	35.1891	34.5041	33.8493	33.2247
486	31.2972	30.1689	29.0931	28.0699	27.0993	26.1813	25.3159	24.5031	23.7429	23.0352	22.3802
487	46.1214	44.3183	42.5729	40.8854	39.2557	37.6837	36.1696	34.7133	33.3148	31.9741	30.6912
488	90.3062	82.4799	74.9027	67.5745	60.4955	53.6655	47.0847	40.7529	34.6702	28.8366	23.2521
489	58.8073	55.2276	51.752	48.3804	45.1128	41.9494	38.89	35.9346	33.0833	30.3361	27.6929
490	33.5758	32.8508	32.152	31.4793	30.8327	30.2123	29.6181	29.0499	28.508	27.9922	27.5025
491	51.8321	50.2617	48.7386	47.2628	45.8343	44.453	43.1191	41.8324	40.593	39.4009	38.2561
492	154.731	141.526	128.686	116.213	104.105	92.3626	80.9862	69.9756	59.3307	49.0515	39.1382
493	36.6862	35.3783	34.1303	32.9422	31.8139	30.7455	29.7369	28.7882	27.8994	27.0704	26.3013
494	42.1877	38.8372	35.6792	32.7138	29.9411	27.3608	24.9732	22.7782	20.7757	18.9658	17.3485
495	29.7768	29.3197	28.88	28.4576	28.0527	27.6651	27.2949	26.9421	26.6067	26.2887	25.988
496	58.6108	55.2409	51.9695	48.7965	45.7221	42.7462	39.8687	37.0898	34.4094	31.8275	29.3441
497	29.2004	28.5962	28.0084	27.437	26.8819	26.3432	25.8208	25.3148	24.8251	24.3519	23.8949
498	20.605	18.735	16.9571	15.2712	13.6774	12.1756	10.7658	9.44807	8.22239	7.08875	6.04716
499	55.8296	52.8644	50.0429	47.3653	44.8316	42.4417	40.1957	38.0935	36.1352	34.3207	32.6501
500	34.1642	31.719	29.3732	27.127	24.9802	22.9328	20.985	19.1366	17.3876	15.7382	14.1882
501	55.5341	51.585	47.7759	44.1068	40.5776	37.1885	33.9394	30.8302	27.861	25.0319	22.3427
502	80.0497	73.553	67.2282	61.0754	55.0946	49.2857	43.6487	38.1838	32.8907	27.7696	22.8205
503	42.6143	38.9008	35.3241	31.8843	28.5813	25.4152	22.3859	19.4935	16.738	14.1193	11.6374
504	108.705	97.593	86.8911	76.5995	66.7183	57.2474	48.1869	39.5367	31.2969	23.4675	16.0484
505	115.669	106.212	97.1493	88.4817	80.2088	72.3307	64.8473	57.7587	51.0649	44.7658	38.8614
506	71.1096	66.1053	61.2889	56.6606	52.2203	47.968	43.9037	40.0274	36.3391	32.8389	29.5266
507	27.55	26.3949	25.3021	24.2717	23.3035	22.3977	21.5542	20.7731	20.0543	19.3978	18.8036
508	93.1683	84.8187	76.7605	68.9938	61.5186	54.335	47.4428	40.8421	34.5329	28.5152	22.789
509	107.307	97.3495	87.8917	78.9335	70.4751	62.5164	55.0573	48.0979	41.6382	35.6781	30.2178
510	90.8236	82.4967	74.5995	67.1321	60.0943	53.4862	47.3078	41.5592	36.2402	31.3509	26.8913
511	54.5309	50.1816	46.0201	42.0465	38.2606	34.6626	31.2523	28.0299	24.9952	22.1484	19.4894
512	50.3193	48.2167	46.2059	44.2869	42.4596	40.724	39.0802	37.5281	36.0677	34.6991	33.4222
513	30.2279	28.4727	26.7656	25.1066	23.4956	21.9327	20.4179	18.9512	17.5325	16.1619	14.8394
514	139.577	127.358	115.535	104.109	93.0797	82.4467	72.2101	62.3701	52.9265	43.8794	35.2288
515	17.1146	16.2338	15.378	14.5472	13.7414	12.9606	12.2049	11.4741	10.7684	10.0877	9.43205
516	27.2684	26.7023	26.1707	25.6734	25.2105	24.782	24.3878	24.0281	23.7028	23.4119	23.1554
517	41.0735	37.7268	34.4989	31.39	28.4001	25.5291	22.777	20.1439	17.6297	15.2344	12.9581
518	54.4249	51.4465	48.5788	45.8217	43.1752	40.6394	38.2142	35.8996	33.6957	31.6024	29.6197
519	40.3951	39.3276	38.2775	37.2446	36.229	35.2307	34.2498	33.2861	32.3397	31.4107	30.4989
520	149.225	134.884	120.857	107.145	93.7477	80.6657	67.8987	55.4466	43.3095	31.4874	19.9802
521	296.07	267.201	239.161	211.948	185.564	160.007	135.279	111.378	88.3052	66.0604	44.6436
522	65.9891	62.0329	58.2196	54.5492	51.0216	47.6369	44.3951	41.2962	38.3402	35.527	32.8568
523	149.526	135.032	121.093	107.711	94.8841	82.6131	70.8977	59.7382	49.1344	39.0863	29.5939
524	30.3786	29.9023	29.4372	28.9832	28.5405	28.109	27.6886	27.2795	26.8815	26.4948	26.1192
525	95.5021	87.8056	80.4806	73.5269	66.9446	60.7337	54.8942	49.4261	44.3294	39.6041	35.2502
526	27.017	26.0984	25.193	24.3011	23.4225	22.5572	21.7052	20.8666	20.0413	19.2294	18.4308
527	78.0161	72.5488	67.2967	62.2598	57.4381	52.8316	48.4403	44.2642	40.3033	36.5576	33.0271
528	53.7175	51.1715	48.6958	46.2903	43.9551	41.6901	39.4953	37.3707	35.3164	33.3323	31.4184
529	29.8351	29.2167	28.6212	28.0488	27.4993	26.9728	26.4692	25.9886	25.531	25.0964	24.6848
530	26.2743	25.9111	25.5568	25.2115	24.8752	24.5478	24.2293	23.9199	23.6194	23.3278	23.0453
531	25.1192	24.3909	23.6968	23.0368	22.411	21.8193	21.2618	20.7385	20.2493	19.7943	19.3734
532	48.9201	46.2412	43.6423	41.1232	38.6839	36.3246	34.0451	31.8456	29.7259	27.6861	25.7261
533	49.5354	46.4585	43.5088	40.6862	37.9908	35.4225	32.9814	30.6674	28.4805	26.4208	24.4883
534	15.9509	15.6433	15.35	15.0711	14.8064	14.5561	14.3201	14.0984	13.8911	13.6981	13.5194
535	84.3841	79.2631	74.243	69.3239	64.5056	59.7881	55.1716	50.656	46.2412	41.9273	37.7144
536	32.6069	31.7653	30.9534	30.1713	29.4189	28.6963	28.0034	27.3403	26.707	26.1034	25.5295
537	123.868	112.538	101.608	91.0766	80.9446	71.2119	61.8785	52.9443	44.4095	36.274	28.5378
538	32.7986	31.176	29.5944	28.0539	26.5545	25.096	23.6786	22.3022	20.9668	19.6725	18.4192
539	10.2722	10.0286	9.79535	9.57257	9.36023	9.15832	8.96684	8.7858	8.6152	8.45502	8.30529
540	99.2995	91.7777	84.442	77.2922	70.3285	63.5509	56.9592	50.5537	44.3341	38.3006	32.4532
541	24.8637	24.0231	23.2207	22.4566	21.7306	21.0428	20.3931	19.7817	19.2085	18.6734	18.1766
542	64.3811	60.716	57.1675	53.7356	50.4202	47.2214	44.1393	41.1737	38.3246	35.5922	32.9764
543	31.4972	30.7506	30.0325	29.3429	28.6819	28.0494	27.4454	26.87	26.3231	25.8048	25.3149
544	92.4147	85.3999	78.6599	72.1946	66.0041	60.0884	54.4474	49.0812	43.9898	39.1731	34.6312
545	29.4362	28.4512	27.5094	26.6106	25.7551	24.9426	24.1734	23.4472	22.7643	22.1244	21.5277
546	45.4449	43.1026	40.8254	38.6134	36.4666	34.385	32.3685	30.4171	28.5309	26.7099	24.9541
547	31.6965	30.1557	28.6769	27.2601	25.9052	24.6123	23.3813	22.2123	21.1052	20.0601	19.0769
548	22.9905	22.5216	22.0729	21.6443	21.2358	20.8474	20.4792	20.1311	19.8032	19.4953	19.2076
549	8.10752	7.31405	6.55556	5.83206	5.14354	4.49001	3.87146	3.28789	2.73931	2.22571	1.7471
550	77.7941	72.4112	67.1587	62.0366	57.0449	52.1837	47.4529	42.8525	38.3825	34.0429	29.8338
551	75.4752	71.1135	66.8664	62.734	58.7161	54.8129	51.0243	47.3504	43.791	40.3463	37.0162
552	24.0443	22.1849	20.3832	18.6393	16.9532	15.3248	13.7541	12.2412	10.786	9.38858	8.04891
553	92.4294	85.0129	77.877	71.0216	64.4469	58.1527	52.1391	46.4061	40.9536	35.7817	30.8905
554	38.632	37.3175	36.0695	34.8879	33.7727	32.7239	31.7415	30.8255	29.9759	29.1927	28.476
555	38.0687	35.4786	33.0336	30.7339	28.5793	26.5699	24.7056	22.9866	21.4127	19.9841	18.7006
556	42.0023	40.4191	38.8655	37.3417	35.8475	34.383	32.9481	31.543	30.1675	28.8216	27.5055
557	44.953	41.7298	38.5973	35.5555	32.6044	29.7439	26.974	24.2948	21.7063	19.2085	16.8013
558	36.336	33.959	31.6837	29.5102	27.4384	25.4684	23.6001	21.8335	20.1687	18.6056	17.1443
559	18.3173	17.7878	17.2775	16.7863	16.3142	15.8613	15.4276	15.013	14.6175	14.2412	13.884
560	28.0325	27.4339	26.8458	26.2684	25.7016	25.1453	24.5997	24.0647	23.5403	23.0265	22.5233
561	12.9265	12.1132	11.3227	10.5551	9.81027	9.08832	8.38921	7.71295	7.05953	6.42896	5.82123
562	24.6581	23.7328	22.8382	21.9742	21.1409	20.3382	19.5663	18.8249	18.1142	17.4342	16.7849
563	35.4155	34.186	32.997	31.8484	30.7403	29.6725	28.6452	27.6583	26.7118	25.8057	24.9401
564	75.5358	69.7456	64.1508	58.7515	53.5476	48.5391	43.726	39.1084	34.6862	30.4595	26.4281
565	21.0632	20.5786	20.1158	19.6749	19.2558	18.8587	18.4834	18.13	17.7985	17.4888	17.201
566	28.2935	27.0579	25.8903	24.7908	23.7593	22.7959	21.9005	21.0732	20.3139	19.6226	18.9994
567	37.0654	36.5191	36.0013	35.512	35.0513	34.6191	34.2154	33.8402	33.4935	33.1754	32.8857
568	9.20914	9.00345	8.80551	8.61531	8.43286	8.25816	8.09119	7.93198	7.78051	7.63678	7.5008
569	111.111	99.9846	89.3153	79.1027	69.3469	60.0477	51.2052	42.8195	34.8905	27.4182	20.4026
570	139.051	124.856	111.304	98.3967	86.1327	74.5123	63.5355	53.2024	43.513	34.4672	26.065
571	56.3725	52.9716	49.713	46.5968	43.6229	40.7914	38.1022	35.5553	33.1508	30.8886	28.7688
572	97.1873	89.3696	81.8431	74.6079	67.6639	61.0112	54.6497	48.5794	42.8003	37.3125	32.1159
573	32.9999	31.2668	29.6146	28.0433	26.5529	25.1433	23.8147	22.5669	21.4	20.314	19.3089
574	31.1843	29.047	26.9873	25.0051	23.1005	21.2734	19.5238	17.8518	16.2573	14.7403	13.3009
575	429.99	384.438	340.388	297.841	256.796	217.255	179.216	142.68	107.647	74.1169	42.0894
576	9.24524	8.84062	8.4531	8.0827	7.72941	7.39324	7.07418	6.77224	6.4874	6.21968	5.96908
577	43.7338	41.8755	40.0642	38.3	36.5829	34.9129	33.29	31.7142	30.1855	28.7038	27.2693
578	36.6778	35.4018	34.1915	33.047	31.9682	30.9551	30.0078	29.1261	28.3102	27.5601	26.8756
579	17.2716	17.1519	17.0367	16.926	16.8196	16.7178	16.6203	16.5273	16.4388	16.3547	16.2751
580	105.909	98.6236	91.5898	84.8075	78.2768	71.9976	65.9701	60.1941	54.6696	49.3968	44.3755
581	30.5839	29.8971	29.2333	28.5923	27.9744	27.3793	26.8073	26.2581	25.7319	25.2286	24.7483
582	54.0293	50.5432	47.1586	43.8755	40.6939	37.6139	34.6353	31.7583	28.9829	26.3089	23.7364
583	36.6966	35.6076	34.5479	33.5173	32.516	31.5438	30.6008	29.6871	28.8025	27.9471	27.121
584	27.1333	25.6844	24.2976	22.9726	21.7096	20.5086	19.3696	18.2925	17.2773	16.3242	15.4329
585	63.697	59.1691	54.8481	50.7341	46.8269	43.1268	39.6335	36.3472	33.2677	30.3952	27.7297
586	296.316	266.819	238.071	210.071	182.819	156.316	130.561	105.555	81.2962	57.7862	35.0246
587	28.9979	28.1795	27.3987	26.6554	25.9497	25.2816	24.651	24.058	23.5026	22.9847	22.5044
588	19.4088	18.6486	17.9094	17.1911	16.4938	15.8174	15.1619	14.5273	13.9136	13.3209	12.7491
589	371.263	333.034	296.026	260.238	225.671	192.324	160.197	129.291	99.6049	71.1393	43.8942
590	39.4441	39.0846	38.7365	38.3997	38.0744	37.7605	37.4579	37.1668	36.8871	36.6188	36.3619
591	35.1961	32.8524	30.5973	28.4307	26.3526	24.3631	22.4622	20.6497	18.9259	17.2905	15.7437
592	779.272	694.67	613.374	535.383	460.698	389.318	321.244	256.476	195.013	136.855	82.003
593	34.4821	33.0265	31.63	30.2926	29.0143	27.7951	26.6351	25.5341	24.4923	23.5095	22.5859
594	53.6171	50.9273	48.3681	45.9393	43.641	41.4731	39.4358	37.5289	35.7525	34.1066	32.5912
595	42.252	40.0356	37.9154	35.8913	33.9634	32.1317	30.3962	28.7568	27.2136	25.7666	24.4158
596	23.7538	23.5694	23.389	23.2127	23.0405	22.8723	22.7081	22.548	22.3919	22.2399	22.092
597	25.4635	24.8944	24.3539	23.8421	23.3588	22.9041	22.4781	22.0806	21.7117	21.3715	21.0598
598	170.581	152.747	135.768	119.645	104.378	89.9653	76.4084	63.7068	51.8606	40.8697	30.7342
599	28.3525	27.598	26.8523	26.1155	25.3877	24.6687	23.9586	23.2574	22.5651	21.8817	21.2072
600	22.3848	21.4899	20.6224	19.7821	18.9691	18.1833	17.4249	16.6937	15.9898	15.3132	14.6639
601	39.7313	38.3	36.9372	35.6429	34.4172	33.26	32.1714	31.1513	30.1997	29.3166	28.5021
602	15.1023	14.5583	14.0363	13.5361	13.0578	12.6014	12.1669	11.7543	11.3635	10.9947	10.6477
603	84.4289	77.8945	71.581	65.4884	59.6168	53.9661	48.5364	43.3275	38.3397	33.5727	29.0268
604	44.2063	40.898	37.7036	34.6232	31.6568	28.8044	26.066	23.4415	20.9311	18.5346	16.2522
605	61.2869	56.657	52.1591	47.7931	43.5591	39.457	35.4868	31.6485	27.9422	24.3679	20.9254
606	54.2174	48.6026	43.2814	38.254	33.5201	29.08	24.9335	21.0806	17.5214	14.2559	11.284
607	49.9921	46.963	44.0896	41.3721	38.8103	36.4043	34.1541	32.0597	30.1211	28.3382	26.7111
608	196.485	177.447	158.938	140.957	123.505	106.582	90.188	74.3225	58.9857	44.1776	29.8984
609	30.6357	30.2466	29.8752	29.5214	29.1853	28.8669	28.5662	28.2831	28.0177	27.77	27.54
610	38.6099	36.578	34.5958	32.6634	30.7809	28.9481	27.1651	25.432	23.7486	22.1151	20.5314
611	39.1406	38.3899	37.668	36.9747	36.3101	35.6742	35.0669	34.4883	33.9384	33.4172	32.9246
612	24.4319	23.8136	23.2178	22.6444	22.0936	21.5652	21.0593	20.576	20.1151	19.6767	19.2607
613	472.019	429.987	387.831	345.551	303.147	260.62	217.97	175.196	132.298	89.2766	46.1317
614	31.6109	30.5381	29.5044	28.5098	27.5542	26.6378	25.7605	24.9222	24.1231	23.3631	22.6421
615	54.1172	50.8125	47.6285	44.5653	41.6228	38.801	36.0999	33.5195	31.0599	28.7209	26.5027
616	13.1195	13.0271	12.9399	12.8581	12.7815	12.7102	12.6441	12.5834	12.5278	12.4776	12.4327
617	101.318	93.2994	85.5919	78.1957	71.1108	64.3372	57.875	51.724	45.8843	40.3559	35.1388
618	107.391	100.142	93.2942	86.8476	80.8021	75.1577	69.9144	65.0721	60.631	56.5909	52.9519
619	48.4546	44.7538	41.1523	37.6503	34.2477	30.9445	27.7407	24.6363	21.6313	18.7257	15.9195
620	4.97454	4.81913	4.66912	4.52453	4.38535	4.25159	4.12323	4.00029	3.88276	3.77064	3.66394
621	87.0834	79.9223	73.016	66.3644	59.9674	53.8252	47.9377	42.3048	36.9267	31.8033	26.9345
622	50.1388	47.4866	44.9389	42.4959	40.1575	37.9238	35.7947	33.7702	31.8503	30.0351	28.3245
623	26.0073	25.1355	24.2953	23.4869	22.7101	21.965	21.2516	20.5699	19.9198	19.3014	18.7148
624	57.2891	53.0794	49.0006	45.0527	41.2356	37.5493	33.9939	30.5694	27.2757	24.1129	21.0809
625	49.4391	47.8943	46.4039	44.9677	43.5857	42.258	40.9845	39.7652	38.6003	37.4895	36.433
626	63.4629	59.0905	54.8388	50.7077	46.6972	42.8074	39.0382	35.3896	31.8616	28.4543	25.1677
627	47.9827	45.8497	43.7877	41.7965	39.8763	38.0269	36.2484	34.5408	32.9041	31.3383	29.8434
628	100.174	92.1839	84.5615	77.3067	70.4193	63.8995	57.7473	51.9625	46.5452	41.4955	36.8133
629	43.9526	42.0465	40.2308	38.5055	36.8704	35.3257	33.8713	32.5072	31.2335	30.05	28.9569
630	36.5946	34.9249	33.3485	31.8657	30.4762	29.1802	27.9777	26.8686	25.853	24.9308	24.102
631	28.3315	27.2363	26.1762	25.151	24.1609	23.2058	22.2858	21.4007	20.5507	19.7358	18.9558
632	35.4872	33.6532	31.9027	30.2359	28.6527	27.153	25.737	24.4046	23.1557	21.9905	20.9089
633	63.8457	58.6523	53.6634	48.879	44.2992	39.9238	35.753	31.7867	28.0249	24.4676	21.1148
634	59.2255	55.8643	52.6023	49.4397	46.3764	43.4125	40.5479	37.7826	35.1167	32.55	30.0827
635	181.494	165.28	149.55	134.305	119.543	105.265	91.4708	78.1609	65.3349	52.993	41.135
636	45.238	42.8949	40.6162	38.402	36.2522	34.1669	32.146	30.1895	28.2975	26.4699	24.7067
637	25.0201	23.6993	22.4385	21.2375	20.0965	19.0154	17.9942	17.0329	16.1315	15.29	14.5085
638	250.786	226.898	203.734	181.294	159.58	138.589	118.324	98.7825	79.9659	61.8739	44.5063
639	44.9106	41.7538	38.7037	35.76	32.9229	30.1924	27.5684	25.0509	22.64	20.3356	18.1378
640	413.956	371.587	330.361	290.277	251.336	213.537	176.881	141.367	106.996	73.767	41.6806
641	88.0699	79.5658	71.4018	63.578	56.0944	48.951	42.1477	35.6846	29.5617	23.7789	18.3363
642	179.018	162.485	146.561	131.247	116.541	102.445	88.9584	76.0809	63.8126	52.1536	41.1039
643	326.728	291.624	257.909	225.585	194.65	165.104	136.949	110.183	84.8072	60.8209	38.2243
644	55.2942	52.3492	49.5072	46.7681	44.132	41.5989	39.1687	36.8414	34.6172	32.4959	30.4775
645	42.0209	39.7543	37.5875	35.5206	33.5537	31.6866	29.9194	28.2521	26.6847	25.2172	23.8496
646	85.8634	79.062	72.4789	66.1141	59.9676	54.0394	48.3295	42.8379	37.5646	32.5096	27.6728
647	76.1325	69.698	63.5241	57.6108	51.958	46.5659	41.4344	36.5635	31.9531	27.6034	23.5143
648	41.2815	39.2934	37.3638	35.4927	33.6801	31.9259	30.2302	28.5929	27.0142	25.4939	24.032
649	15.3016	14.9956	14.6977	14.4078	14.1259	13.8521	13.5862	13.3284	13.0787	12.8369	12.6032
650	54.2899	52.4525	50.7045	49.046	47.4769	45.9973	44.6071	43.3063	42.0951	40.9732	39.9409
651	81.4237	76.1136	71.0026	66.0909	61.3785	56.8653	52.5513	48.4365	44.521	40.8047	37.2876
652	47.8926	45.0867	42.4404	39.9537	37.6267	35.4593	33.4515	31.6034	29.9149	28.3861	27.0168
653	45.1382	42.7747	40.4835	38.2644	36.1175	34.0428	32.0402	30.1098	28.2516	26.4656	24.7518
654	20.0083	18.9687	17.9702	17.0129	16.0969	15.2221	14.3884	13.596	12.8449	12.1349	11.4661
655	82.3173	77.1677	72.2064	67.4336	62.8491	58.4531	54.2455	50.2264	46.3956	42.7533	39.2994
656	198.3	179.829	161.798	144.206	127.054	110.342	94.0702	78.2377	62.845	47.892	33.3789
657	39.1698	36.5243	33.9992	31.5945	29.3101	27.1462	25.1027	23.1795	21.3767	19.6944	18.1324
658	24.6047	24.114	23.6371	23.1741	22.7249	22.2896	21.868	21.4603	21.0664	20.6863	20.32
659	14.4277	13.4355	12.4846	11.5751	10.7071	9.88049	9.0953	8.35152	7.64917	6.98823	6.36871
660	95.5388	87.8209	80.1934	72.6562	65.2093	57.8528	50.5866	43.4107	36.3252	29.33	22.4251
661	202.668	181.617	161.562	142.505	124.445	107.382	91.3166	76.2483	62.1772	49.1034	37.0268
662	23.7262	23.5193	23.3218	23.1337	22.9551	22.7859	22.6261	22.4757	22.3347	22.2032	22.0811
663	72.3571	66.4239	60.7008	55.1877	49.8847	44.7917	39.9088	35.2359	30.7731	26.5203	22.4776
664	105.864	96.5181	87.496	78.798	70.424	62.3741	54.6483	47.2465	40.1688	33.4152	26.9856
665	41.6378	38.7011	35.8338	33.0361	30.3079	27.6492	25.06	22.5404	20.0902	17.7096	15.3986
666	17.6456	16.3623	15.1567	14.0288	12.9785	12.006	11.1111	10.2939	9.55443	8.89263	8.30852
667	30.0921	28.3925	26.7893	25.2828	23.8728	22.5593	21.3424	20.2221	19.1983	18.2711	17.4404
668	69.8153	63.5968	57.5754	51.7511	46.1238	40.6936	35.4605	30.4244	25.5854	20.9434	16.4985
669	27.2773	26.6431	26.0398	25.4675	24.9261	24.4156	23.9361	23.4875	23.0698	22.6831	22.3273
670	96.3363	88.388	80.6367	73.0822	65.7246	58.5639	51.6	44.8331	38.2631	31.89	25.7137
671	59.5641	55.1236	50.8845	46.8465	43.0098	39.3743	35.94	32.707	29.6751	26.8445	24.2152
672	27.8918	27.1475	26.416	25.6973	24.9915	24.2984	23.6183	22.9509	22.2964	21.6547	21.0258
673	17.452	16.9635	16.494	16.0436	15.6122	15.1999	14.8067	14.4325	14.0774	13.7413	13.4243
674	179.219	161.08	143.681	127.021	111.102	95.9224	81.483	67.7837	54.8244	42.6051	31.1258
675	888.51	811.311	733.513	655.116	576.12	496.526	416.332	335.539	254.148	172.158	89.5686
676	41.7227	39.6705	37.7077	35.8343	34.0501	32.3554	30.75	29.2339	27.8071	26.4697	25.2217
677	130.842	116.468	102.929	90.2226	78.3501	67.3113	57.1062	47.7347	39.1968	31.4926	24.622
678	33.0034	32.0198	31.0704	30.1552	29.2742	28.4275	27.6149	26.8365	26.0923	25.3823	24.7065
679	20.5458	19.8264	19.1404	18.4877	17.8684	17.2825	16.7299	16.2106	15.7248	15.2723	14.8531
680	38.6331	36.8987	35.2158	33.5845	32.0049	30.4768	29.0004	27.5755	26.2023	24.8807	23.6106
681	18.9269	17.9471	17.0172	16.1373	15.3073	14.5273	13.7971	13.1169	12.4866	11.9063	11.3759
682	81.273	75.7716	70.3679	65.062	59.8538	54.7433	49.7306	44.8155	39.9983	35.2787	30.6569
683	462.423	420.176	378.344	336.925	295.92	255.33	215.153	175.39	136.041	97.1066	58.5857
684	30.7526	29.8484	28.9815	28.1519	27.3595	26.6043	25.8864	25.2058	24.5624	23.9562	23.3874
685	36.9438	35.388	33.8976	32.4726	31.1129	29.8185	28.5895	27.4258	26.3275	25.2945	24.3269
686	62.9133	58.6547	54.5414	50.5731	46.7501	43.0721	39.5394	36.1517	32.9093	29.812	26.8598
687	25.1225	23.9523	22.8356	21.7725	20.763	19.8071	18.9048	18.056	17.2608	16.5192	15.8312
688	56.9418	52.2328	47.6351	43.1487	38.7736	34.5099	30.3574	26.3163	22.3865	18.568	14.8608
689	16.8006	16.124	15.475	14.8536	14.2599	13.6939	13.1555	12.6447	12.1617	11.7062	11.2784
690	91.6401	81.998	72.8766	64.2759	56.1959	48.6366	41.598	35.08	29.0828	23.6062	18.6503
691	15.9311	15.7568	15.5861	15.4192	15.2558	15.0961	14.94	14.7876	14.6388	14.4936	14.3521
692	36.5982	34.941	33.3531	31.8347	30.3856	29.0058	27.6955	26.4545	25.2828	24.1806	23.1477
693	45.1694	43.4005	41.678	40.0019	38.3721	36.7888	35.2518	33.7612	32.3169	30.9191	29.5676
694	199.392	179.233	159.865	141.288	123.503	106.509	90.3068	74.8956	60.2758	46.4473	33.4102
695	53.9911	51.4436	48.9597	46.5392	44.1823	41.8888	39.6588	37.4922	35.3892	33.3496	31.3736
696	33.296	32.1941	31.1276	30.0964	29.1007	28.1404	27.2155	26.326	25.4719	24.6532	23.8699
697	42.6881	40.6531	38.6647	36.7231	34.8281	32.9798	31.1783	29.4233	27.7151	26.0536	24.4387
698	63.348	60.91	58.5778	56.3515	54.2312	52.2167	50.3081	48.5055	46.8087	45.2178	43.7328
699	19.1554	17.7891	16.4785	15.2235	14.0241	12.8804	11.7922	10.7597	9.78278	8.86149	7.99583
700	23.2915	22.5652	21.8693	21.2035	20.5679	19.9625	19.3874	18.8424	18.3277	17.8431	17.3888
701	60.1592	55.3435	50.7717	46.4439	42.36	38.5201	34.9242	31.5722	28.4642	25.6002	22.9801
702	50.5959	48.1985	45.9123	43.7375	41.6739	39.7217	37.8807	36.151	34.5326	33.0255	31.6296
703	58.8622	55.4127	52.0608	48.8062	45.6491	42.5893	39.627	36.7622	33.9947	31.3247	28.7521
704	36.5352	34.8877	33.2961	31.7604	30.2804	28.8563	27.488	26.1756	24.9189	23.7181	22.5731
705	67.7309	61.4717	55.4989	49.8127	44.4129	39.2995	34.4726	29.9322	25.6782	21.7107	18.0296
706	24.4318	24.0043	23.5878	23.1823	22.7877	22.4041	22.0314	21.6697	21.319	20.9792	20.6504
707	479.217	442.062	404.666	367.029	329.151	291.032	252.672	214.072	175.23	136.147	96.8237
708	41.8289	39.05	36.3859	33.8367	31.4023	29.0828	26.8781	24.7883	22.8133	20.9531	19.2078
709	53.5929	49.2634	45.1209	41.1651	37.3963	33.8142	30.4191	27.2107	24.1892	21.3546	18.7068
710	25.1288	24.0214	22.9546	21.9286	20.9434	19.9989	19.0951	18.232	17.4097	16.6282	15.8873
711	81.8933	74.6009	67.532	60.6866	54.0647	47.6662	41.4913	35.5398	29.8118	24.3072	19.0262
712	15.6173	15.4727	15.3346	15.2029	15.0778	14.9591	14.8469	14.7412	14.6419	14.5492	14.4629
713	35.1421	34.0293	32.9543	31.917	30.9175	29.9556	29.0315	28.1451	27.2964	26.4854	25.7122
714	35.878	35.0059	34.1738	33.3817	32.6297	31.9176	31.2456	30.6136	30.0216	29.4696	28.9576
715	61.4893	59.67	57.9059	56.197	54.5434	52.9449	51.4017	49.9137	48.4809	47.1033	45.7809
716	71.6006	66.2269	61.1221	56.2862	51.7193	47.4212	43.3921	39.6319	36.1405	32.9181	29.9646
717	374.625	335.302	297.267	260.52	225.06	190.888	158.003	126.406	96.0962	67.0741	39.3395
718	351.121	314.957	280.058	246.424	214.055	182.951	153.112	124.538	97.2288	71.185	46.4062
719	40.9973	38.8028	36.6549	34.5534	32.4985	30.4901	28.5282	26.6128	24.7439	22.9215	21.1456
720	95.9736	86.3894	77.1771	68.3367	59.8683	51.7718	44.0473	36.6948	29.7141	23.1055	16.8688
721	19.4503	19.0451	18.6566	18.2849	17.9299	17.5916	17.2701	16.9653	16.6773	16.406	16.1514
722	99.7667	91.3869	83.1898	75.1753	67.3436	59.6944	52.228	44.9442	37.843	30.9246	24.1888
723	37.0934	35.4721	33.9169	32.4278	31.0047	29.6477	28.3567	27.1319	25.9731	24.8803	23.8537
724	35.2619	32.9174	30.6619	28.4952	26.4175	24.4287	22.5288	20.7178	18.9957	17.3625	15.8183
725	29.0268	27.5558	26.1647	24.8533	23.6217	22.4699	21.3979	20.4057	19.4932	18.6605	17.9076
726	264.256	237.545	211.803	187.027	163.22	140.38	118.508	97.6043	77.6679	58.6993	40.6983
727	589.236	525.728	464.601	405.855	349.49	295.505	243.902	194.679	147.837	103.376	61.2962
728	31.4155	29.3079	27.3003	25.3928	23.5853	21.878	20.2707	18.7634	17.3563	16.0491	14.8421
729	73.9395	68.0641	62.3823	56.8942	51.5998	46.499	41.592	36.8786	32.3589	28.0329	23.9005
730	270.662	243.393	217.064	191.677	167.231	143.726	121.162	99.5394	78.8581	59.1178	40.3188
731	84.5201	76.8219	69.4124	62.2918	55.46	48.9169	42.6627	36.6972	31.0206	25.6327	20.5336
732	75.052	69.8504	64.7838	59.8522	55.0556	50.394	45.8674	41.4759	37.2194	33.0979	29.1114
733	135.949	121.881	108.535	95.9084	84.0027	72.8177	62.3533	52.6095	43.5863	35.2838	27.7018
734	34.5673	33.0376	31.5698	30.1638	28.8197	27.5374	26.317	25.1585	24.0618	23.0269	22.0539
735	51.607	49.2017	46.8531	44.5611	42.3257	40.147	38.0248	35.9593	33.9504	31.998	30.1024
736	61.8112	58.1755	54.6341	51.187	47.8342	44.5757	41.4115	38.3417	35.3661	32.4849	29.698
737	24.3823	23.75	23.1415	22.5568	21.9958	21.4586	20.9451	20.4554	19.9895	19.5472	19.1288
738	16.0007	15.8425	15.6905	15.5444	15.4045	15.2707	15.1429	15.0213	14.9057	14.7961	14.6927
739	39.3416	38.1174	36.9391	35.8065	34.7198	33.6789	32.6838	31.7345	30.831	29.9733	29.1615
740	33.4263	31.3998	29.4601	27.6071	25.8408	24.1612	22.5683	21.0622	19.6428	18.3101	17.0641
741	40.6738	38.2848	35.9817	33.7643	31.6327	29.5869	27.6268	25.7526	23.9641	22.2614	20.6444
742	36.8167	34.3049	31.8813	29.5456	27.2981	25.1386	23.0671	21.0838	19.1884	17.3812	15.6619
743	25.1565	24.7967	24.4475	24.1089	23.781	23.4636	23.1569	22.8608	22.5753	22.3005	22.0362
744	51.2395	46.6052	42.2071	38.0453	34.1197	30.4304	26.9773	23.7604	20.7798	18.0354	15.5273
745	92.1728	83.5654	75.2784	67.3116	59.665	52.3388	45.3328	38.6471	32.2817	26.2365	20.5117
746	20.3576	19.3897	18.459	17.5654	16.7089	15.8896	15.1074	14.3624	13.6546	12.9839	12.3503
747	67.5091	63.5296	59.7364	56.1294	52.7086	49.4741	46.4257	43.5636	40.8877	38.398	36.0945
748	40.2694	37.6234	35.0555	32.5655	30.1536	27.8198	25.5639	23.3861	21.2862	19.2644	17.3207
749	23.1067	22.5174	21.945	21.3894	20.8505	20.3285	19.8233	19.3349	18.8634	18.4086	17.9706
750	72.5687	68.0029	63.5799	59.2999	55.1628	51.1686	47.3173	43.6089	40.0434	36.6208	33.3411
751	15.7549	15.4463	15.1521	14.872	14.6063	14.3548	14.1176	13.8946	13.6859	13.4914	13.3112
752	101.629	92.1395	82.9641	74.103	65.556	57.3232	49.4047	41.8003	34.5102	27.5342	20.8725
753	155.444	139.305	123.677	108.561	93.9554	79.8616	66.279	53.2078	40.6479	28.5993	17.062
754	292.767	264.004	236.161	209.239	183.238	158.157	133.996	110.756	88.4357	67.0363	46.5573
755	464.983	418.72	373.836	330.331	288.205	247.459	208.092	170.104	133.495	98.2647	64.414
756	23.2183	22.4947	21.8006	21.136	20.5009	19.8953	19.3191	18.7724	18.2553	17.7676	17.3094
757	109.825	100.249	90.8657	81.6743	72.6753	63.8686	55.2542	46.8322	38.6025	30.5651	22.72
758	62.2731	57.0172	51.9247	46.9955	42.2298	37.6275	33.1886	28.9131	24.8009	20.8522	17.0669
759	65.0035	60.622	56.3587	52.2136	48.1867	44.278	40.4876	36.8154	33.2613	29.8255	26.5079
760	27.3626	27.0447	26.7342	26.4311	26.1353	25.8469	25.5658	25.2921	25.0258	24.7668	24.5152
761	26.1801	24.9869	23.8396	22.738	21.6823	20.6723	19.7082	18.7898	17.9172	17.0904	16.3094
762	207.878	186.913	166.494	146.62	127.29	108.506	90.2662	72.5717	55.4222	38.8177	22.7581
763	24.7703	24.2905	23.8295	23.3873	22.9638	22.559	22.1731	21.8059	21.4574	21.1277	20.8168
764	30.0948	29.0744	28.0975	27.1639	26.2737	25.4269	24.6235	23.8635	23.1469	22.4737	21.8439
765	285.271	255.47	226.824	199.333	172.996	147.814	123.787	100.915	79.1975	58.6347	39.2267
766	69.0388	64.5391	60.1437	55.8526	51.6658	47.5834	43.6053	39.7315	35.962	32.2969	28.7361
767	42.6515	40.0797	37.6247	35.2866	33.0653	30.9609	28.9733	27.1026	25.3487	23.7117	22.1915
768	26.6815	25.8952	25.1415	24.4203	23.7316	23.0755	22.4519	21.8608	21.3022	20.7762	20.2827
769	30.3751	29.7079	29.079	28.4884	27.9361	27.4221	26.9463	26.5089	26.1097	25.7489	25.4263
770	77.5786	71.8932	66.4347	61.2033	56.1988	51.4213	46.8707	42.5472	38.4506	34.581	30.9383
771	299.985	269.915	240.644	212.171	184.498	157.623	131.546	106.269	81.7899	58.1097	35.2282
772	668.626	599.856	532.871	467.672	404.258	342.63	282.787	224.73	168.458	113.972	61.2715
773	36.2685	35.0382	33.8435	32.6845	31.5612	30.4735	29.4215	28.4052	27.4245	26.4795	25.5702
774	23.6942	23.4889	23.2854	23.0836	22.8837	22.6855	22.4891	22.2945	22.1017	21.9107	21.7214
775	18.0457	17.64	17.2553	16.8918	16.5493	16.228	15.9277	15.6486	15.3905	15.1535	14.9377
776	49.7374	48.5351	47.3802	46.2727	45.2125	44.1997	43.2343	42.3163	41.4457	40.6224	39.8465
777	31.3074	30.1106	28.9695	27.8841	26.8544	25.8804	24.9622	24.0996	23.2928	22.5417	21.8463
778	47.0507	44.6685	42.3733	40.1651	38.0439	36.0098	34.0627	32.2026	30.4295	28.7434	27.1444
779	110.347	102.8	95.4642	88.3383	81.4226	74.7171	68.2218	61.9367	55.8617	49.997	44.3425
780	41.0258	39.0191	37.1074	35.291	33.5696	31.9434	30.4123	28.9763	27.6355	26.3898	25.2393
781	38.536	37.6456	36.7924	35.9763	35.1975	34.4558	33.7513	33.084	32.4539	31.861	31.3052
782	51.1848	49.9318	48.7295	47.5779	46.477	45.4269	44.4275	43.4787	42.5808	41.7335	40.9369
783	34.8549	33.0383	31.284	29.592	27.9624	26.3952	24.8902	23.4476	22.0674	20.7495	19.4939
784	59.7016	55.9916	52.4629	49.1153	45.9491	42.964	40.1602	37.5377	35.0963	32.8362	30.7574
785	40.0614	36.1625	32.4952	29.0594	25.8551	22.8824	20.1413	17.6316	15.3536	13.3071	11.4921
786	41.005	38.6199	36.3375	34.158	32.0812	30.1072	28.236	26.4676	24.802	23.2392	21.7792
787	30.2043	27.8264	25.5376	23.3381	21.2278	19.2067	17.2749	15.4322	13.6788	12.0146	10.4397
788	44.329	41.8241	39.4138	37.0982	34.8772	32.7508	30.7191	28.782	26.9396	25.1919	23.5387
789	58.5887	54.0479	49.6587	45.4212	41.3353	37.4011	33.6186	29.9877	26.5085	23.1809	20.005
790	35.6025	34.0106	32.4895	31.0393	29.6599	28.3513	27.1136	25.9468	24.8508	23.8257	22.8714
791	27.1753	26.4224	25.6832	24.9578	24.2462	23.5483	22.8642	22.1939	21.5373	20.8944	20.2654
792	135.916	124.578	113.528	102.768	92.2963	82.1143	72.2213	62.6176	53.303	44.2776	35.5414
793	28.301	27.189	26.1201	25.0945	24.1119	23.1725	22.2763	21.4233	20.6134	19.8466	19.1231
794	26.838	25.3337	23.8496	22.3857	20.942	19.5185	18.1152	16.7321	15.3692	14.0265	12.7039
795	20.6739	19.8603	19.0859	18.3509	17.6551	16.9987	16.3815	15.8036	15.265	14.7657	14.3057
796	115.481	105.684	96.2485	87.1748	78.4628	70.1123	62.1235	54.4962	47.2306	40.3265	33.7841
797	49.6453	46.9337	44.3385	41.8596	39.4971	37.251	35.1212	33.1077	31.2106	29.4299	27.7655
798	58.9003	54.0169	49.33	44.8395	40.5455	36.4481	32.5471	28.8426	25.3346	22.023	18.908
799	23.8584	22.9393	22.0455	21.1772	20.3342	19.5167	18.7245	17.9577	17.2164	16.5004	15.8098
800	62.5215	58.2134	53.9864	49.8404	45.7755	41.7917	37.889	34.0674	30.3268	26.6674	23.089
801	44.9256	42.8158	40.784	38.8301	36.9541	35.1561	33.436	31.7939	30.2297	28.7434	27.3351
802	43.8418	42.9722	42.153	41.3842	40.6657	39.9977	39.3799	38.8126	38.2957	37.8291	37.4129
803	14.0059	13.6726	13.3548	13.0526	12.766	12.4951	12.2397	11.9999	11.7757	11.5671	11.3741
804	42.9648	40.0842	37.307	34.6332	32.0628	29.5957	27.2321	24.9718	22.8149	20.7613	18.8112
805	39.772	37.4194	35.145	32.9487	30.8305	28.7906	26.8287	24.9451	23.1395	21.4122	19.763
806	44.0836	43.7492	43.4203	43.097	42.7792	42.467	42.1604	41.8593	41.5638	41.2739	40.9895
807	64.6142	60.5197	56.5578	52.7286	49.032	45.468	42.0366	38.7378	35.5717	32.5381	29.6372
808	31.4422	29.2296	27.0914	25.0275	23.0379	21.1227	19.2818	17.5152	15.8229	14.205	12.6614
809	59.1023	56.8642	54.7221	52.6759	50.7256	48.8712	47.1128	45.4504	43.8838	42.4133	41.0386
810	66.5295	61.1012	55.9345	51.0292	46.3853	42.0029	37.882	34.0226	30.4246	27.088	24.0129
811	48.3124	44.2733	40.4513	36.8465	33.4586	30.2879	27.3343	24.5977	22.0782	19.7758	17.6904
812	58.9427	55.4067	51.9879	48.6861	45.5015	42.4339	39.4835	36.6501	33.9339	31.3348	28.8527
813	30.9823	29.8753	28.7973	27.7484	26.7285	25.7377	24.7759	23.8432	22.9395	22.0649	21.2193
814	58.4998	54.533	50.7824	47.248	43.9298	40.8279	37.9421	35.2726	32.8193	30.5822	28.5613
815	20.1759	19.8765	19.5894	19.3143	19.0515	18.8008	18.5622	18.3358	18.1216	17.9195	17.7295
816	465.197	419.225	374.316	330.468	287.681	245.956	205.292	165.69	127.149	89.6696	53.2518
817	49.0448	47.6812	46.3387	45.0173	43.717	42.4377	41.1795	39.9424	38.7263	37.5313	36.3573
818	107.73	97.6645	88.0242	78.8088	70.0184	61.6528	53.7121	46.1964	39.1055	32.4395	26.1985
819	123.244	112.5	102.315	92.6886	83.6219	75.1143	67.1658	59.7765	52.9463	46.6753	40.9634
820	53.9891	51.2991	48.6782	46.1263	43.6436	41.2298	38.8852	36.6096	34.4031	32.2657	30.1973
821	23.7307	22.6913	21.6914	20.7308	19.8096	18.9278	18.0855	17.2825	16.5189	15.7948	15.11
822	322.334	293.607	265.012	236.547	208.213	180.01	151.937	123.995	96.1834	68.5026	40.9526
823	14.3367	13.7363	13.1645	12.6213	12.1067	11.6208	11.1635	10.7348	10.3347	9.96324	9.62039
824	51.4587	47.4071	43.527	39.8182	36.2808	32.9148	29.7202	26.697	23.8451	21.1647	18.6557
825	18.6185	18.0655	17.5375	17.0346	16.5567	16.1039	15.6762	15.2735	14.8959	14.5433	14.2158
826	180.967	163.577	146.745	130.47	114.753	99.5931	84.9907	70.9459	57.4585	44.5287	32.1563
827	43.7613	42.2305	40.7538	39.3313	37.9629	36.6486	35.3885	34.1826	33.0308	31.9331	30.8896
828	68.7135	65.1062	61.6105	58.2267	54.9545	51.7942	48.7455	45.8086	42.9835	40.2701	37.6684
829	93.3502	85.2295	77.3915	69.8362	62.5634	55.5733	48.8659	42.4411	36.2989	30.4393	24.8624
830	44.183	42.4388	40.7533	39.1264	37.5583	36.0487	34.5979	33.2057	31.8722	30.5973	29.3812
831	38.0458	36.0738	34.2007	32.4264	30.7508	29.1741	27.6961	26.317	25.0366	23.8551	22.7723
832	39.0036	37.0151	35.0711	33.1716	31.3166	29.506	27.7399	26.0184	24.3413	22.7086	21.1205
833	27.6658	26.8319	26.0265	25.2499	24.502	23.7827	23.0921	22.4302	21.7969	21.1924	20.6165
834	30.9117	29.5785	28.2929	27.0547	25.8641	24.7209	23.6253	22.5772	21.5766	20.6235	19.7179
835	35.9892	34.8133	33.68	32.5893	31.5411	30.5355	29.5724	28.6518	27.7738	26.9384	26.1455
836	26.7959	25.1259	23.5279	22.002	20.548	19.1661	17.8562	16.6183	15.4524	14.3586	13.3367
837	66.4811	61.5376	56.7656	52.1651	47.7362	43.4787	39.3927	35.4782	31.7352	28.1637	24.7637
838	160.159	146.172	132.58	119.383	106.582	94.1758	82.1653	70.5502	59.3305	48.5063	38.0774
839	49.2403	45.3421	41.5801	37.9545	34.4652	31.1122	27.8955	24.8151	21.871	19.0632	16.3918
840	15.8333	15.0187	14.236	13.4852	12.7663	12.0792	11.424	10.8007	10.2093	9.64979	9.12212
841	144.108	130.992	118.54	106.754	95.6332	85.1772	75.3863	66.2605	57.7997	50.0041	42.8735
842	40.1657	38.6898	37.2718	35.9117	34.6095	33.3652	32.1787	31.0502	29.9796	28.9669	28.0121
843	336.649	301.568	267.565	234.642	202.797	172.031	142.343	113.734	86.2045	59.7534	34.381
844	119.1	108.356	97.9554	87.8969	78.1809	68.8072	59.7759	51.0871	42.7406	34.7365	27.0749
845	45.0782	42.5754	40.1562	37.8205	35.5684	33.3998	31.3148	29.3134	27.3956	25.5613	23.8105
846	32.3543	30.8968	29.4697	28.0729	26.7065	25.3704	24.0647	22.7894	21.5444	20.3297	19.1454
847	45.7334	42.8051	39.9352	37.1236	34.3703	31.6754	29.0389	26.4606	23.9408	21.4792	19.0761
848	39.8538	37.3789	34.972	32.6331	30.3621	28.159	26.0239	23.9567	21.9574	20.0261	18.1627
849	216.205	196.711	178.006	160.088	142.958	126.616	111.062	96.2961	82.3177	69.1271	56.7244
850	25.2208	24.1391	23.0907	22.0757	21.0942	20.146	19.2313	18.3499	17.502	16.6874	15.9062
851	26.4434	25.6926	24.967	24.2666	23.5914	22.9413	22.3164	21.7167	21.1422	20.5929	20.0688
852	48.7229	45.7059	42.8546	40.1688	37.6487	35.2942	33.1053	31.082	29.2243	27.5322	26.0058
853	25.4524	25.092	24.739	24.3936	24.0555	23.7249	23.4018	23.0861	22.7779	22.4771	22.1837
854	21.2132	20.7887	20.3862	20.0055	19.6467	19.3098	18.9947	18.7015	18.4302	18.1807	17.9532
855	22.5363	21.7323	20.9722	20.2559	19.5836	18.9552	18.3706	17.83	17.3333	16.8805	16.4715
856	37.9918	35.4507	33.0154	30.686	28.4623	26.3444	24.3323	22.426	20.6255	18.9308	17.3418
857	25.261	24.5851	23.9329	23.3041	22.6989	22.1172	21.559	21.0244	20.5133	20.0257	19.5617
858	42.0046	39.4216	36.9401	34.56	32.2814	30.1043	28.0286	26.0544	24.1816	22.4102	20.7403
859	31.4661	30.3578	29.2951	28.2781	27.3067	26.3809	25.5007	24.6661	23.8771	23.1338	22.4361
860	57.2671	54.7907	52.4037	50.1061	47.898	45.7793	43.7501	41.8103	39.9599	38.199	36.5275
861	34.0503	33.2832	32.5444	31.8339	31.1516	30.4977	29.8721	29.2747	28.7057	28.165	27.6525
862	24.8251	24.4137	24.0212	23.6476	23.2929	22.9572	22.6403	22.3424	22.0634	21.8032	21.562
863	22.4984	21.6628	20.8578	20.0834	19.3396	18.6264	17.9438	17.2918	16.6704	16.0796	15.5194
864	57.929	54.2922	50.7768	47.3828	44.1101	40.9589	37.929	35.0206	32.2335	29.5679	27.0236
865	26.9692	26.1345	25.3454	24.6019	23.904	23.2516	22.6447	22.0835	21.5678	21.0977	20.6732
866	17.7851	17.3068	16.8333	16.3645	15.9004	15.441	14.9863	14.5363	14.091	13.6505	13.2146
867	885.944	795.419	707.4	621.886	538.879	458.378	380.384	304.895	231.912	161.435	93.4649
868	33.7942	32.584	31.4304	30.3333	29.2928	28.3087	27.3811	26.5101	25.6955	24.9375	24.2359
869	38.8255	37.6027	36.4389	35.334	34.288	33.301	32.3729	31.5037	30.6935	29.9423	29.25
870	31.4118	29.8888	28.4214	27.0096	25.6536	24.3532	23.1084	21.9194	20.786	19.7083	18.6862
871	42.2598	40.8921	39.5632	38.2731	37.0219	35.8095	34.6359	33.5012	32.4053	31.3482	30.33
872	35.9082	34.1139	32.407	30.7874	29.2551	27.8102	26.4526	25.1823	23.9994	22.9038	21.8955
873	132.123	117.808	104.311	91.6308	79.7681	68.7227	58.4945	49.0836	40.49	32.7137	25.7547
874	173.171	157.566	142.217	127.124	112.288	97.708	83.3847	69.3179	55.5076	41.9538	28.6564
875	703.482	701.938	698.38	692.808	685.222	675.622	664.008	650.38	634.738	617.081	597.411
876	76.8988	71.2842	65.9663	60.945	56.2204	51.7924	47.661	43.8264	40.2883	37.047	34.1023
877	65.3875	60.5411	55.8565	51.3337	46.9727	42.7736	38.7363	34.8608	31.1472	27.5953	24.2053
878	72.4679	67.574	62.8445	58.2794	53.8787	49.6423	45.5703	41.6627	37.9194	34.3405	30.926
879	17.5074	16.7552	16.021	15.3049	14.6068	13.9267	13.2647	12.6207	11.9946	11.3867	10.7967
880	655.401	613.316	570.259	526.23	481.23	435.259	388.316	340.402	291.516	241.659	190.83
881	68.1159	64.4703	60.9881	57.6691	54.5134	51.521	48.6919	46.026	43.5234	41.1842	39.0082
882	24.1296	23.5411	22.9712	22.4198	21.887	21.3728	20.8772	20.4002	19.9417	19.5018	19.0805
883	112.778	102.13	91.9915	82.364	73.2471	64.6408	56.5452	48.9601	41.8857	35.3219	29.2687
884	22.1934	21.2913	20.418	19.5734	18.7576	17.9705	17.2122	16.4826	15.7818	15.1098	14.4664
885	48.1131	46.7066	45.3447	44.0275	42.7551	41.5274	40.3443	39.206	38.1124	37.0635	36.0593
886	21.8675	21.175	20.5156	19.8896	19.2968	18.7372	18.2108	17.7177	17.2579	16.8313	16.4379
887	94.6589	86.8286	79.4356	72.4798	65.9612	59.8798	54.2356	49.0287	44.2591	39.9266	36.0314
888	85.2466	81.7184	78.3154	75.0376	71.8851	68.8579	65.9559	63.1792	60.5278	58.0016	55.6007
889	33.1788	31.9518	30.7904	29.6947	28.6646	27.7002	26.8014	25.9683	25.2008	24.499	23.8628
890	21.6352	20.6812	19.7624	18.8788	18.0303	17.217	16.4389	15.6959	14.9881	14.3155	13.678
891	51.8855	48.5153	45.3059	42.2572	39.3692	36.6419	34.0754	31.6696	29.4245	27.3401	25.4165
892	144.215	131.174	118.512	106.228	94.3244	82.7994	71.6534	60.8865	50.4987	40.49	30.8603
893	17.7037	17.0606	16.433	15.8208	15.2241	14.6428	14.077	13.5266	12.9917	12.4722	11.9682
894	163.865	148.993	134.727	121.069	108.018	95.5739	83.7366	72.5063	61.8829	51.8665	42.4571
895	18.6551	18.1936	17.7494	17.3225	16.9128	16.5204	16.1453	15.7874	15.4468	15.1235	14.8175
896	28.3731	27.5128	26.6919	25.9103	25.168	24.4651	23.8016	23.1774	22.5926	22.0471	21.541
897	198.641	179.013	160.124	141.973	124.56	107.886	91.9491	76.7509	62.2908	48.569	35.5854
898	19.1535	17.4322	15.8091	14.2841	12.8573	11.5286	10.2981	9.16573	8.13154	7.19552	6.35765
899	40.2127	37.8104	35.4829	33.23	31.0518	28.9484	26.9197	24.9656	23.0863	21.2817	19.5517
900	91.4841	84.0605	76.8498	69.8522	63.0676	56.4961	50.1375	43.9919	38.0593	32.3397	26.8331
901	54.445	51.1405	47.9284	44.8086	41.7812	38.8461	36.0034	33.253	30.5949	28.0292	25.5559
902	105.403	98.5921	92.041	85.7499	79.7187	73.9475	68.4362	63.1849	58.1935	53.462	48.9905
903	55.6412	52.282	49.0642	45.9876	43.0524	40.2585	37.606	35.0948	32.7249	30.4963	28.4091
904	15.1787	14.7766	14.3883	14.0137	13.6529	13.3059	12.9726	12.6531	12.3473	12.0553	11.7771
905	30.8166	29.3994	28.0044	26.6316	25.2809	23.9524	22.646	21.3618	20.0997	18.8598	17.6421
906	63.4455	59.2884	55.2567	51.3504	47.5695	43.9141	40.3841	36.9795	33.7003	30.5465	27.5181
907	23.2477	22.938	22.6416	22.3584	22.0885	21.8319	21.5885	21.3583	21.1414	20.9378	20.7474
908	18.4117	17.0815	15.799	14.5642	13.377	12.2376	11.1458	10.1017	9.10527	8.15652	7.25545
909	7.56787	7.45297	7.34309	7.23825	7.13844	7.04366	6.95392	6.8692	6.78952	6.71487	6.64525
910	72.2153	67.4048	62.7614	58.285	53.9756	49.8333	45.858	42.0497	38.4085	34.9343	31.6272
911	34.2055	32.6446	31.1391	29.6892	28.2946	26.9556	25.672	24.4439	23.2712	22.154	21.0923
912	15.8781	15.4441	15.0206	14.6076	14.2052	13.8132	13.4316	13.0606	12.7001	12.3501	12.0105
913	84.4463	79.2344	74.2793	69.581	65.1395	60.9547	57.0268	53.3557	49.9414	46.7839	43.8832
914	45.4866	43.1963	41.0111	38.9308	36.9554	35.085	33.3196	31.6592	30.1037	28.6532	27.3076
915	16.65	16.0324	15.4332	14.8522	14.2896	13.7453	13.2192	12.7115	12.2221	11.7509	11.2981
916	44.9984	41.7269	38.5877	35.5809	32.7064	29.9642	27.3543	24.8767	22.5314	20.3185	18.2379
917	158.286	143.468	129.13	115.274	101.897	89.0019	76.5869	64.6524	53.1985	42.2252	31.7325
918	79.8665	73.055	66.4937	60.1826	54.1217	48.3111	42.7507	37.4405	32.3806	27.5708	23.0113
919	46.7807	43.2396	39.8385	36.5776	33.4567	30.4759	27.6352	24.9345	22.374	19.9535	17.6731
920	91.1186	84.2974	77.6471	71.168	64.8599	58.7228	52.7568	46.9618	41.3379	35.885	30.6032
921	43.8275	42.3354	40.8807	39.4632	38.0832	36.7404	35.435	34.1669	32.9361	31.7427	30.5866
922	35.5542	34.584	33.6532	32.7617	31.9095	31.0967	30.3231	29.5889	28.894	28.2384	27.6222
923	43.2061	41.6029	40.0537	38.5585	37.1174	35.7303	34.3972	33.1181	31.893	30.722	29.6049
924	63.4746	58.6277	54.023	49.6606	45.5402	41.6621	38.0262	34.6324	31.4808	28.5714	25.9041
925	21.4991	21.0851	20.6818	20.2891	19.9071	19.5358	19.1751	18.8252	18.4859	18.1572	17.8393
926	20.1913	19.394	18.6259	17.8871	17.1775	16.4972	15.8461	15.2242	14.6316	14.0682	13.5341
927	26.0399	23.6794	21.4146	19.2454	17.1718	15.1938	13.3115	11.5248	9.83378	8.23835	6.73856
928	94.2303	88.6987	83.3204	78.0954	73.0236	68.105	63.3397	58.7276	54.2688	49.9632	45.8109
929	27.5445	26.769	26.0158	25.2846	24.5756	23.8888	23.2241	22.5815	21.9611	21.3629	20.7867
930	62.6714	57.9834	53.4729	49.1399	44.9844	41.0064	37.2059	33.583	30.1375	26.8696	23.7791
931	58.8934	55.0548	51.3537	47.79	44.3639	41.0751	37.9239	34.9101	32.0337	29.2949	26.6935
932	32.7618	32.427	32.1013	31.7847	31.4772	31.1788	30.8894	30.6092	30.338	30.076	29.823
933	32.2059	30.5059	28.88	27.3282	25.8505	24.4469	23.1174	21.862	20.6807	19.5735	18.5404
934	169.555	154.466	139.788	125.519	111.661	98.2119	85.1729	72.5436	60.3242	48.5146	37.1149
935	53.7887	51.7852	49.8793	48.0708	46.3598	44.7464	43.2304	41.812	40.491	39.2676	38.1416
936	46.2733	44.6135	43.0086	41.4587	39.9637	38.5236	37.1385	35.8082	34.5329	33.3125	32.1471
937	131.961	119.055	106.804	95.2104	84.2727	73.9913	64.3663	55.3975	47.085	39.4287	32.4288
938	26.2173	25.3899	24.5823	23.7944	23.0263	22.278	21.5494	20.8405	20.1514	19.4821	18.8325
939	91.3477	83.4254	75.7756	68.3983	61.2936	54.4614	47.9017	41.6145	35.5999	29.8577	24.3881
940	40.7911	39.3685	38.0117	36.7208	35.4957	34.3365	33.2431	32.2155	31.2539	30.358	29.5281
941	71.5703	66.7905	62.1284	57.5839	53.1572	48.8481	44.6567	40.583	36.6269	32.7886	29.0679
942	49.1984	46.9867	44.9099	42.9682	41.1615	39.4898	37.9531	36.5514	35.2847	34.153	33.1563
943	46.216	43.3571	40.6256	38.0216	35.5451	33.1961	30.9745	28.8804	26.9137	25.0745	23.3628
944	26.9368	25.9727	25.0585	24.1942	23.3797	22.6152	21.9004	21.2356	20.6207	20.0556	19.5404
945	59.7776	56.7048	53.6968	50.7537	47.8753	45.0618	42.3131	39.6292	37.0101	34.4558	31.9663
946	37.3367	37.0207	36.7121	36.4109	36.1171	35.8307	35.5517	35.28	35.0158	34.7589	34.5095
947	57.3351	55.0255	52.7927	50.6367	48.5574	46.555	44.6293	42.7804	41.0083	39.3129	37.6944
948	60.55	57.1095	53.7872	50.5831	47.4971	44.5294	41.6798	38.9484	36.3352	33.8402	31.4633
949	227.758	209.345	190.854	172.287	153.643	134.921	116.123	97.2474	78.2949	59.2654	40.1589
950	27.0323	26.3776	25.7501	25.1496	24.5762	24.0299	23.5107	23.0185	22.5535	22.1156	21.7048
951	40.3981	37.9523	35.6153	33.3869	31.2673	29.2565	27.3543	25.5608	23.8761	22.3001	20.8328
952	54.9302	51.4164	48.0244	44.7542	41.6059	38.5793	35.6745	32.8915	30.2303	27.6909	25.2733
953	33.4189	31.5034	29.6718	27.924	26.2601	24.6802	23.1841	21.7719	20.4435	19.1991	18.0385
954	22.1263	21.5436	20.9775	20.4282	19.8957	19.3798	18.8807	18.3984	17.9327	17.4838	17.0517
955	66.4796	62.281	58.1833	54.1863	50.2901	46.4947	42.8	39.2062	35.7131	32.3208	29.0293
956	29.4292	28.438	27.4846	26.569	25.6913	24.8514	24.0493	23.2852	22.5588	21.8703	21.2197
957	70.5771	64.3385	58.3528	52.6201	47.1404	41.9136	36.9398	32.2189	27.751	23.536	19.574
958	26.8581	26.1752	25.5088	24.8589	24.2255	23.6087	23.0084	22.4246	21.8574	21.3066	20.7725
959	71.021	64.874	58.8933	53.079	47.4309	41.9492	36.6338	31.4847	26.502	21.6855	17.0354
960	42.7482	40.8859	39.093	37.3698	35.716	34.1319	32.6172	31.1721	29.7965	28.4905	27.2541
961	31.4657	29.1985	27.0188	24.9265	22.9218	21.0047	19.175	17.4328	15.7781	14.211	12.7313
962	54.4127	51.1227	47.9023	44.7516	41.6706	38.6593	35.7177	32.8458	30.0435	27.3109	24.648
963	27.3435	25.9798	24.6557	23.3715	22.1269	20.9221	19.7571	18.6318	17.5463	16.5005	15.4944
964	81.1338	73.1356	65.5335	58.3276	51.5177	45.104	39.0863	33.4648	28.2394	23.41	18.9768
965	68.8741	63.8069	58.9541	54.3159	49.8923	45.6832	41.6887	37.9087	34.3432	30.9923	27.856
966	33.9356	32.0559	30.2343	28.4707	26.7652	25.1178	23.5284	21.9971	20.5238	19.1085	17.7513
967	214.318	195.439	176.85	158.55	140.539	122.818	105.386	88.2437	71.3907	54.827	38.5528
968	32.1859	29.4842	26.9142	24.4759	22.1692	19.9942	17.9508	16.0391	14.2591	12.6107	11.094
969	60.8055	55.6945	50.7729	46.0406	41.4977	37.1441	32.9799	29.005	25.2194	21.6232	18.2163
970	80.8024	75.7066	70.7591	65.96	61.3092	56.8069	52.453	48.2474	44.1903	40.2815	36.5211
971	58.761	54.2696	49.9273	45.7342	41.6902	37.7954	34.0497	30.4531	27.0057	23.7074	20.5583
972	90.8454	82.8479	75.2503	68.0527	61.2551	54.8575	48.8599	43.2622	38.0646	33.267	28.8694
973	59.1826	55.8362	52.6001	49.4741	46.4583	43.5527	40.7573	38.0721	35.4971	33.0322	30.6776
974	30.2973	29.7817	29.2774	28.7844	28.3028	27.8325	27.3735	26.9258	26.4894	26.0643	25.6506
975	30.8763	30.258	29.6546	29.066	28.4924	27.9336	27.3896	26.8605	26.3463	25.8469	25.3624
976	463.864	430.169	396.348	362.402	328.331	294.135	259.813	225.366	190.794	156.097	121.274
977	132.457	120.556	109.007	97.8107	86.9664	76.4744	66.3346	56.547	47.1116	38.0284	29.2974
978	53.2903	50.4589	47.7428	45.142	42.6565	40.2863	38.0315	35.8919	33.8677	31.9588	30.1652
979	30.5721	29.8534	29.1637	28.5029	27.871	27.268	26.694	26.1488	25.6326	25.1453	24.687
980	17.1278	16.8413	16.5652	16.2996	16.0443	15.7995	15.5651	15.3411	15.1275	14.9244	14.7317
981	76.2212	70.0433	64.055	58.2562	52.6469	47.2272	41.9969	36.9562	32.105	27.4433	22.9712
982	29.9376	28.1409	26.454	24.877	23.4099	22.0527	20.8053	19.6678	18.6401	17.7224	16.9145
983	36.673	35.4721	34.2965	33.1461	32.0208	30.9207	29.8458	28.7961	27.7716	26.7723	25.7981
984	44.2043	41.8599	39.5887	37.3906	35.2658	33.2141	31.2355	29.3301	27.4979	25.7388	24.0529
985	29.1067	27.6801	26.3155	25.0128	23.772	22.5932	21.4763	20.4212	19.4281	18.497	17.6277
986	75.256	69.5408	64.0319	58.7293	53.6331	48.7432	44.0595	39.5823	35.3113	31.2466	27.3883
987	34.4789	33.2836	32.1369	31.0389	29.9895	28.9887	28.0366	27.133	26.2781	25.4718	24.7141
988	41.5201	39.1052	36.7802	34.5451	32.3998	30.3444	28.3789	26.5032	24.7174	23.0215	21.4154
989	164.434	146.036	128.721	112.488	97.3388	83.2722	70.2886	58.3879	47.5702	37.8354	29.1835
990	89.1932	80.571	72.2625	64.2677	56.5866	49.2192	42.1654	35.4253	28.9989	22.8862	17.0872
991	74.4168	68.9248	63.5889	58.4089	53.385	48.5171	43.8052	39.2493	34.8495	30.6056	26.5178
992	49.3749	46.8007	44.3147	41.9168	39.607	37.3853	35.2518	33.2064	31.2492	29.3801	27.5991
993	38.3208	36.7331	35.1934	33.7015	32.2576	30.8616	29.5134	28.2132	26.9609	25.7564	24.5999
994	17.8177	16.5479	15.3108	14.1065	12.9348	11.7958	10.6895	9.61596	8.57507	7.56688	6.59139
995	39.9577	38.8904	37.8551	36.8517	35.8802	34.9407	34.0331	33.1574	32.3136	31.5018	30.722
996	33.9113	32.0601	30.2766	28.5608	26.9128	25.3324	23.8197	22.3747	20.9974	19.6878	18.4459
997	36.3399	34.7943	33.2904	31.8284	30.4081	29.0295	27.6927	26.3976	25.1443	23.9327	22.7629
998	25.7173	25.0382	24.3848	23.7571	23.1552	22.5789	22.0284	21.5035	21.0044	20.5309	20.0832
999	33.0492	31.8089	30.6275	29.505	28.4414	27.4368	26.491	25.6042	24.7763	24.0072	23.2971
1000	79.8639	74.7072	69.715	64.8874	60.2241	55.7254	51.3912	47.2214	43.2161	39.3753	35.699
1001	31.4989	30.2727	29.0903	27.9516	26.8566	25.8054	24.7979	23.8342	22.9142	22.038	21.2055
1002	22.7697	21.3513	19.9874	18.6781	17.4233	16.2231	15.0775	13.9864	12.9498	11.9679	11.0405
1003	52.3289	50.2585	48.2541	46.3154	44.4427	42.6358	40.8948	39.2196	37.6103	36.0669	34.5894
1004	11.7791	11.5023	11.2367	10.9822	10.7389	10.5068	10.2859	10.0762	9.87756	9.69014	9.51389
1005	45.487	42.7594	40.1443	37.6416	35.2513	32.9735	30.8081	28.7551	26.8146	24.9865	23.2708
1006	28.4246	27.4811	26.5975	25.7739	25.0102	24.3065	23.6628	23.079	22.5551	22.0912	21.6873
1007	17.7932	17.2362	16.6971	16.1761	15.673	15.1879	14.7208	14.2717	13.8406	13.4274	13.0323
1008	468.098	427.531	386.689	345.572	304.18	262.513	220.572	178.355	135.864	93.0975	50.0562
1009	30.1981	29.1585	28.1605	27.2041	26.2894	25.4164	24.585	23.7953	23.0473	22.3409	21.6761
1010	108.64	98.3468	88.513	79.1385	70.2233	61.7674	53.7709	46.2336	39.1556	32.5369	26.3775
1011	33.6011	31.4879	29.4165	27.3867	25.3986	23.4522	21.5474	19.6843	17.8629	16.0832	14.3451
1012	14.3237	13.9008	13.4891	13.0885	12.6991	12.3208	11.9537	11.5978	11.2531	10.9195	10.597
1013	40.1583	37.3085	34.5292	31.8205	29.1822	26.6145	24.1174	21.6907	19.3346	17.049	14.834
1014	66.8442	61.6027	56.476	51.4641	46.567	41.7848	37.1173	32.5647	28.1268	23.8038	19.5956
1015	113.289	103.001	93.0127	83.3233	73.933	64.8418	56.0497	47.5567	39.3628	31.468	23.8723
1016	32.8693	31.164	29.5158	27.925	26.3914	24.915	23.4959	22.1341	20.8295	19.5822	18.3921
1017	79.0502	72.1635	65.536	59.1678	53.0589	47.2093	41.619	36.288	31.2162	26.4038	21.8506
1018	49.8438	46.3123	42.8832	39.5565	36.3322	33.2104	30.191	27.274	24.4594	21.7473	19.1376
1019	57.9984	54.3647	50.8462	47.443	44.1549	40.9821	37.9244	34.982	32.1547	29.4427	26.8458
1020	98.9683	91.5215	84.2803	77.2446	70.4145	63.7899	57.3709	51.1575	45.1496	39.3473	33.7506
1021	30.9695	30.0352	29.1089	28.1905	27.2799	26.3773	25.4826	24.5959	23.717	22.846	21.983
1022	146.5	131.762	117.687	104.276	91.5274	79.4418	68.0193	57.2598	47.1633	37.7298	28.9594
1023	37.4084	36.2688	35.1673	34.1042	33.0792	32.0926	31.1442	30.234	29.3621	28.5284	27.733
1024	176.786	158.918	141.753	125.294	109.54	94.4902	80.1454	66.5055	53.5704	41.3401	29.8147
1025	105.184	95.6824	86.5038	77.6477	69.1142	60.9031	53.0146	45.4487	38.2052	31.2843	24.686
1026	59.2674	55.6808	52.1834	48.7754	45.4566	42.2271	39.0869	36.0359	33.0742	30.2019	27.4187
1027	451.529	396.517	344.699	296.073	250.64	208.401	169.354	133.501	100.84	71.373	45.0989
1028	15.1268	14.8329	14.5508	14.2805	14.0219	13.7752	13.5402	13.317	13.1056	12.906	12.7181
1029	42.5267	40.3289	38.2294	36.2282	34.3254	32.5209	30.8148	29.207	27.6976	26.2865	24.9737
1030	76.3817	69.8013	63.4714	57.3918	51.5627	45.984	40.6558	35.5779	30.7505	26.1734	21.8468
1031	116.635	104.976	93.7233	82.8781	72.44	62.409	52.7852	43.5684	34.7587	26.3561	18.3606
1032	51.2049	47.2471	43.4135	39.7042	36.1191	32.6583	29.3218	26.1096	23.0216	20.0579	17.2185
1033	52.9227	49.2614	45.6878	42.2018	38.8034	35.4927	32.2696	29.1342	26.0864	23.1263	20.2538
1034	164.521	150.31	136.477	123.022	109.945	97.2464	84.9255	72.9827	61.4178	50.231	39.4222
1035	47.3336	45.6596	44.0384	42.47	40.9545	39.4918	38.0819	36.7249	35.4207	34.1694	32.9708
1036	67.7648	63.5467	59.4483	55.4697	51.6108	47.8717	44.2523	40.7527	37.3728	34.1126	30.9722
1037	70.5968	67.3688	64.2143	61.1335	58.1264	55.1928	52.3329	49.5466	46.834	44.195	41.6296
1038	23.8764	22.5589	21.292	20.0755	18.9096	17.7942	16.7293	15.7149	14.751	13.8376	12.9747
1039	333.623	300.522	268.269	236.864	206.307	176.599	147.738	119.725	92.5608	66.2443	40.7759
1040	81.7427	75.5398	69.5451	63.7589	58.181	52.8116	47.6504	42.6977	37.9533	33.4174	29.0897
1041	143.622	130.18	117.17	104.59	92.4414	80.7236	69.4367	58.5807	48.1557	38.1616	28.5983
1042	47.6973	45.0148	42.4108	39.8854	37.4386	35.0702	32.7804	30.5691	28.4364	26.3821	24.4065
1043	104.276	95.0042	85.9317	77.0586	68.385	59.9108	51.6361	43.5609	35.6851	28.0089	20.5321
1044	53.4701	51.1432	48.9165	46.7901	44.764	42.8382	41.0128	39.2876	37.6627	36.1381	34.7138
1045	37.9483	35.0466	32.2543	29.5714	26.9979	24.5338	22.1791	19.9338	17.7979	15.7714	13.8543
1046	73.7039	68.8522	64.2497	59.8967	55.793	51.9386	48.3336	44.9779	41.8716	39.0146	36.4069
1047	32.3394	30.691	29.1023	27.5732	26.1038	24.6941	23.344	22.0536	20.8229	19.6519	18.5405
1048	47.3309	43.8579	40.5166	37.307	34.2291	31.283	28.4686	25.7859	23.2349	20.8157	18.5281
1049	40.6518	38.6182	36.6725	34.8149	33.0452	31.3635	29.7698	28.264	26.8462	25.5165	24.2746
1050	148.296	134.391	120.905	107.838	95.1907	82.9626	71.1538	59.7642	48.7938	38.2428	28.1109
1051	19.8132	19.4909	19.1809	18.8831	18.5976	18.3243	18.0632	17.8144	17.5778	17.3534	17.1413
1052	32.3472	30.6464	28.9842	27.3606	25.7755	24.229	22.7211	21.2518	19.821	18.4288	17.0752
1053	26.28	26.0708	25.8685	25.6733	25.485	25.3038	25.1296	24.9623	24.8021	24.6489	24.5027
1054	33.7026	32.3053	30.9586	29.6627	28.4175	27.223	26.0791	24.986	23.9435	22.9518	22.0107
1055	73.0959	68.2558	63.5498	58.9777	54.5396	50.2354	46.0652	42.0289	38.1266	34.3583	30.7239
1056	35.6582	34.5745	33.5323	32.5318	31.5727	30.6553	29.7794	28.945	28.1523	27.4011	26.6914
1057	51.4176	47.6353	43.9755	40.4384	37.0238	33.7318	30.5623	27.5154	24.5911	21.7894	19.1102
1058	34.5692	32.8825	31.2571	29.6928	28.1898	26.7479	25.3673	24.0478	22.7895	21.5925	20.4566
1059	11.5611	11.3544	11.1532	10.9575	10.7673	10.5826	10.4034	10.2297	10.0615	9.89879	9.74161
1060	88.2173	81.8494	75.7167	69.8195	64.1576	58.7311	53.5399	48.5841	43.8636	39.3786	35.1288
1061	94.9695	86.4829	78.3343	70.5238	63.0514	55.9171	49.1208	42.6626	36.5425	30.7604	25.3164
1062	38.6425	36.8329	35.0615	33.3285	31.6338	29.9774	28.3593	26.7795	25.238	23.7348	22.2699
1063	21.4221	20.3342	19.2816	18.2644	17.2826	16.3362	15.4252	14.5495	13.7093	12.9044	12.1349
1064	25.7377	24.8059	23.908	23.0442	22.2142	21.4183	20.6562	19.9281	19.234	18.5738	17.9476
1065	24.8504	24.062	23.3004	22.5656	21.8577	21.1765	20.5222	19.8947	19.294	18.7201	18.173
1066	35.3264	33.0023	30.7491	28.5668	26.4553	24.4148	22.4451	20.5462	18.7183	16.9612	15.275
1067	46.6925	44.0455	41.4874	39.0182	36.638	34.3466	32.1442	30.0306	28.006	26.0703	24.2235
1068	82.5847	74.0303	65.928	58.2779	51.0799	44.334	38.0404	32.1988	26.8094	21.8722	17.3871
1069	73.4869	67.6067	61.9803	56.6078	51.4892	46.6244	42.0135	37.6565	33.5533	29.704	26.1086
1070	137.094	125.789	114.864	104.318	94.1521	84.3651	74.9576	65.9294	57.2806	49.0113	41.1213
1071	397.357	350.989	307.114	265.733	226.846	190.453	156.553	125.147	96.2341	69.8153	45.8901
1072	27.9631	27.493	27.0318	26.5794	26.1358	25.7011	25.2752	24.8582	24.45	24.0507	23.6602
1073	101.543	92.9617	84.5811	76.4015	68.4227	60.6449	53.0681	45.6921	38.5171	31.543	24.7698
1074	44.6442	41.8838	39.1824	36.5401	33.9569	31.4328	28.9677	26.5617	24.2148	21.927	19.6983
1075	62.6332	58.5463	54.5176	50.5472	46.635	42.781	38.9852	35.2477	31.5684	27.9473	24.3844
1076	56.2006	52.5621	49.0772	45.7459	42.5682	39.5441	36.6737	33.9569	31.3937	28.9841	26.7282
1077	52.2495	48.2339	44.4116	40.7825	37.3467	34.1041	31.0547	28.1986	25.5358	23.0662	20.7899
1078	27.1256	26.7399	26.3696	26.0148	25.6755	25.3518	25.0435	24.7507	24.4735	24.2117	23.9654
1079	67.0498	62.14	57.4487	52.976	48.7219	44.6863	40.8692	37.2707	33.8908	30.7294	27.7865
1080	693.444	624.976	557.834	492.016	427.523	364.355	302.511	241.993	182.799	124.93	68.3857
1081	23.1094	22.7173	22.3422	21.9844	21.6436	21.32	21.0135	20.7242	20.452	20.1969	19.9589
1082	55.6634	50.3681	45.2963	40.448	35.8232	31.422	27.2444	23.2903	19.5597	16.0527	12.7692
1083	39.7999	37.6324	35.5441	33.5351	31.6051	29.7544	27.9829	26.2905	24.6773	23.1434	21.6885
1084	41.3032	37.2021	33.3482	29.7414	26.3818	23.2694	20.4041	17.786	15.4151	13.2913	11.4147
1085	36.1205	34.2797	32.5111	30.8146	29.1902	27.638	26.1579	24.7499	23.4141	22.1504	20.9589
1086	30.6932	30.3016	29.9275	29.5708	29.2316	28.9099	28.6057	28.319	28.0497	27.7979	27.5635
1087	38.4601	36.7848	35.1895	33.6741	32.2386	30.8831	29.6075	28.4118	27.2961	26.2604	25.3046
1088	33.2959	31.33	29.42	27.5661	25.7681	24.0262	22.3403	20.7103	19.1364	17.6185	16.1566
1089	35.1908	33.7467	32.3581	31.0252	29.7478	28.526	27.3598	26.2491	25.1941	24.1946	23.2508
1090	102.404	95.5235	88.8883	82.4988	76.3549	70.4566	64.8039	59.3969	54.2355	49.3197	44.6496
1091	17.7961	17.6126	17.4365	17.2677	17.1063	16.9521	16.8053	16.6658	16.5337	16.4088	16.2913
1092	322.791	296.895	270.909	244.834	218.67	192.415	166.072	139.639	113.116	86.5033	59.8014
1093	23.4861	23.1339	22.7988	22.4809	22.1801	21.8964	21.6299	21.3804	21.1481	20.9329	20.7348
1094	116.542	106.573	96.9948	87.806	79.0069	70.5975	62.5778	54.9478	47.7075	40.8569	34.396
1095	43.7609	42.5793	41.4379	40.3366	39.2754	38.2544	37.2735	36.3328	35.4322	34.5717	33.7514
1096	376.788	337.005	298.606	261.589	225.955	191.703	158.834	127.348	97.2448	68.524	41.186
1097	55.1693	51.2618	47.4827	43.832	40.3098	36.916	33.6507	30.5139	27.5055	24.6256	21.8741
1098	25.8255	24.0788	22.4218	20.8545	19.377	17.9892	16.6912	15.4829	14.3644	13.3356	12.3966
1099	35.8136	33.6195	31.4599	29.3346	27.2437	25.1872	23.1651	21.1774	19.224	17.3051	15.4205
1100	592.837	528.842	466.938	407.124	349.4	293.766	240.223	188.769	139.406	92.1322	46.949
1101	27.8228	26.2436	24.7076	23.215	21.7656	20.3596	18.9969	17.6774	16.4013	15.1684	13.9789
1102	93.5711	85.2513	77.3151	69.7625	62.5937	55.8085	49.4069	43.3891	37.7549	32.5043	27.6374
1103	56.0473	50.4914	45.1865	40.1325	35.3295	30.7775	26.4764	22.4263	18.6272	15.0791	11.782
1104	489.736	438.007	387.961	339.599	292.921	247.926	204.614	162.986	123.042	84.7805	48.2031
1105	31.9375	30.7287	29.5931	28.5307	27.5414	26.6253	25.7824	25.0126	24.316	23.6925	23.1422
1106	177.457	162.828	148.513	134.514	120.829	107.46	94.4065	81.6679	69.2446	57.1364	45.3434
1107	29.2235	28.4796	27.771	27.0976	26.4596	25.8569	25.2894	24.7572	24.2603	23.7987	23.3724
1108	23.1739	22.8706	22.5802	22.3029	22.0386	21.7872	21.5489	21.3235	21.1112	20.9118	20.7255
1109	87.6437	79.816	72.3255	65.1721	58.356	51.877	45.7353	39.9307	34.4633	29.3331	24.5401
1110	39.7304	38.1433	36.6238	35.1721	33.7881	32.4718	31.2231	30.0422	28.929	27.8835	26.9056
1111	88.3618	79.2907	70.7922	62.8665	55.5135	48.7333	42.5258	36.891	31.8289	27.3396	23.423
1112	58.0434	55.2969	52.6998	50.252	47.9534	45.8042	43.8042	41.9535	40.2522	38.7001	37.2973
1113	79.8141	72.1088	64.7565	57.7573	51.1112	44.8182	38.8782	33.2914	28.0576	23.1768	18.6492
1114	56.6322	52.5193	48.5855	44.8308	41.2552	37.8588	34.6416	31.6035	28.7446	26.0648	23.5641
1115	98.6104	89.8801	81.4632	73.3596	65.5693	58.0923	50.9287	44.0784	37.5415	31.3179	25.4076
1116	33.4848	31.7762	30.1451	28.5915	27.1155	25.7169	24.396	23.1525	21.9865	20.8981	19.8872
1117	51.0756	47.8205	44.697	41.7054	38.8454	36.1173	33.5209	31.0562	28.7233	26.5221	24.4527
1118	89.9393	82.4391	75.331	68.6152	62.2917	56.3604	50.8213	45.6745	40.92	36.5577	32.5876
1119	43.6829	41.0909	38.5858	36.1675	33.8361	31.5914	29.4336	27.3627	25.3786	23.4813	21.6708
1120	64.2328	60.5466	56.9684	53.4982	50.136	46.8819	43.7357	40.6976	37.7675	34.9454	32.2313
1121	77.441	72.141	67.0041	62.0304	57.2197	52.5721	48.0877	43.7663	39.608	35.6129	31.7808
1122	49.9095	47.6593	45.5082	43.4563	41.5034	39.6497	37.8952	36.2397	34.6834	33.2262	31.8681
1123	40.7121	38.5097	36.3713	34.2971	32.287	30.341	28.4591	26.6412	24.8875	23.1979	21.5724
1124	63.7484	59.7287	55.8099	51.992	48.2749	44.6586	41.1432	37.7286	34.4149	31.2021	28.09
1125	112.06	102.842	93.9267	85.3148	77.006	69.0003	61.2977	53.8982	46.8019	40.0086	33.5184
1126	71.993	66.2107	60.7157	55.5082	50.588	45.9552	41.6098	37.5518	33.7812	30.298	27.1022
1127	74.9238	68.3516	62.0888	56.1355	50.4916	45.1572	40.1322	35.4167	31.0106	26.9139	23.1267
1128	28.8836	27.397	25.9466	24.5322	23.1539	21.8117	20.5056	19.2356	18.0016	16.8037	15.6419
1129	38.9498	37.56	36.2343	34.9728	33.7755	32.6423	31.5732	30.5683	29.6276	28.751	27.9386
1130	47.3197	43.969	40.7339	37.6145	34.6106	31.7225	28.9499	26.293	23.7517	21.326	19.016
1131	97.6963	90.1722	82.8206	75.6416	68.6351	61.8011	55.1396	48.6507	42.3343	36.1904	30.2191
1132	28.6888	27.7614	26.8818	26.0499	25.2658	24.5294	23.8407	23.1998	22.6066	22.0612	21.5635
1133	1104.24	1002.88	903.526	806.187	710.862	617.551	526.254	436.97	349.701	264.445	181.203
1134	35.8293	33.5219	31.3207	29.226	27.2375	25.3554	23.5797	21.9103	20.3472	18.8905	17.5401
1135	54.8179	49.7582	44.9556	40.4102	36.122	32.0909	28.317	24.8003	21.5407	18.5384	15.7932
1136	42.7118	40.5431	38.4663	36.4816	34.5888	32.788	31.0792	29.4624	27.9376	26.5047	25.1638
1137	63.0631	57.967	53.1181	48.5165	44.1621	40.0549	36.1949	32.5821	29.2166	26.0983	23.2272
1138	44.4155	41.5198	38.6595	35.8346	33.0451	30.291	27.5722	24.8889	22.241	19.6284	17.0512
1139	37.4663	36.7597	36.0758	35.4148	34.7765	34.1611	33.5686	32.9988	32.4518	31.9277	31.4264
1140	77.6171	70.9087	64.4081	58.1154	52.0305	46.1535	40.4844	35.0231	29.7697	24.7242	19.8865
1141	36.3472	34.5036	32.7483	31.0812	29.5023	28.0116	26.6092	25.2949	24.0689	22.9311	21.8816
1142	138.351	125.571	113.206	101.257	89.724	78.6063	67.9041	57.6175	47.7466	38.2912	29.2515
1143	56.0608	51.0456	46.2907	41.796	37.5617	33.5876	29.8738	26.4202	23.227	20.2939	17.6212
1144	52.7504	50.1117	47.5251	44.9906	42.5082	40.0778	37.6995	35.3733	33.0991	30.8771	28.707
1145	24.0694	22.9994	21.9677	20.9743	20.0193	19.1027	18.2244	17.3845	16.5829	15.8197	15.0949
1146	59.2145	54.617	50.2009	45.9662	41.913	38.0411	34.3507	30.8417	27.5141	24.3679	21.4032
1147	35.5941	33.6104	31.703	29.8719	28.1172	26.4389	24.8369	23.3112	21.8619	20.4889	19.1922
1148	32.8895	31.8205	30.7853	29.7839	28.8163	27.8825	26.9825	26.1163	25.2839	24.4853	23.7204
1149	113.146	103.339	93.8968	84.8196	76.1075	67.7603	59.7781	52.1609	44.9087	38.0215	31.4992
1150	33.1694	31.8042	30.4786	29.1926	27.9461	26.7391	25.5718	24.444	23.3557	22.3071	21.298
1151	31.678	30.8988	30.1513	29.4357	28.7519	28.0999	27.4797	26.8914	26.3349	25.8102	25.3173
1152	64.2401	60.0758	56.0542	52.1753	48.4391	44.8455	41.3946	38.0864	34.9209	31.898	29.0178
1153	57.5825	52.0122	46.7796	41.8844	37.3267	33.1066	29.2239	25.6788	22.4712	19.6011	17.0685
1154	57.0646	54.8578	52.7725	50.8086	48.966	47.2448	45.6451	44.1667	42.8097	41.5741	40.46
1155	20.1809	19.9117	19.649	19.3926	19.1426	18.8989	18.6617	18.4308	18.2064	17.9883	17.7766
1156	37.8539	36.8454	35.8825	34.9653	34.0937	33.2678	32.4875	31.7529	31.0639	30.4206	29.8229
1157	49.6559	47.1687	44.7741	42.472	40.2624	38.1453	36.1207	34.1886	32.3489	30.6018	28.9472
1158	31.0869	29.0806	27.1576	25.3178	23.5613	21.8881	20.2981	18.7914	17.368	16.0278	14.7709
1159	66.0015	61.0941	56.3962	51.9077	47.6287	43.5591	39.699	36.0484	32.6072	29.3755	26.3533
1160	30.7473	29.0286	27.397	25.8527	24.3955	23.0255	21.7426	20.547	19.4385	18.4172	17.483
1161	23.5888	22.7933	22.0343	21.3118	20.6258	19.9764	19.3635	18.7871	18.2472	17.7439	17.2771
1162	158.196	141.241	125.141	109.898	95.5097	81.9773	69.3005	57.4793	46.5138	36.4039	27.1496
1163	60.5701	56.3982	52.3021	48.2817	44.337	40.468	36.6748	32.9572	29.3154	25.7494	22.259
1164	66.7773	63.2349	59.7602	56.3532	53.0139	49.7423	46.5383	43.402	40.3334	37.3325	34.3993
1165	31.9116	31.421	30.9405	30.4702	30.0101	29.5602	29.1203	28.6907	28.2712	27.8619	27.4627
1166	53.3434	50.6953	48.1302	45.6482	43.2493	40.9335	38.7007	36.5511	34.4844	32.5009	30.6004
1167	39.8779	39.6172	39.3666	39.1259	38.8952	38.6744	38.4636	38.2628	38.072	37.8912	37.7203
1168	51.6112	49.2673	47.0071	44.8305	42.7376	40.7282	38.8025	36.9604	35.202	33.5272	31.936
1169	45.8316	43.6311	41.4862	39.3969	37.3631	35.3848	33.4621	31.5949	29.7832	28.0271	26.3266
1170	24.2043	22.6133	21.1079	19.6881	18.3539	17.1054	15.9424	14.8651	13.8734	12.9673	12.1469
1171	38.9296	36.8956	34.9564	33.112	31.3623	29.7074	28.1473	26.6819	25.3114	24.0355	22.8545
1172	48.7072	45.9916	43.3783	40.8674	38.4589	36.1527	33.949	31.8476	29.8485	27.9519	26.1576
1173	47.6461	45.3099	43.0782	40.9512	38.9288	37.0111	35.1979	33.4894	31.8855	30.3862	28.9915
1174	42.9684	41.8437	40.7576	39.7102	38.7015	37.7313	36.7999	35.907	35.0528	34.2373	33.4604
1175	54.9727	51.2252	47.6718	44.3125	41.1474	38.1765	35.3997	32.817	30.4285	28.2342	26.234
1176	14.2002	13.3939	12.6225	11.886	11.1845	10.5178	9.886	9.28911	8.72713	8.20005	7.70786
1177	31.1377	29.2527	27.4418	25.705	24.0423	22.4538	20.9394	19.4992	18.1331	16.8411	15.6232
1178	42.3104	39.0509	35.9653	33.0535	30.3156	27.7514	25.3612	23.1447	21.1021	19.2334	17.5384
1179	22.8852	22.5107	22.1551	21.8182	21.5001	21.2007	20.92	20.6582	20.4151	20.1907	19.9851
1180	24.3486	23.454	22.5861	21.7448	20.9302	20.1423	19.381	18.6464	17.9384	17.2571	16.6025
1181	37.4804	35.4304	33.45	31.5391	29.6979	27.9263	26.2242	24.5918	23.0289	21.5356	20.112
1182	43.8161	41.5315	39.2899	37.0914	34.936	32.8236	30.7543	28.7281	26.745	24.8049	22.9079
1183	37.6864	35.6981	33.781	31.935	30.1601	28.4564	26.8238	25.2624	23.7722	22.3531	21.0051
1184	50.9939	49.6144	48.2924	47.0279	45.8209	44.6714	43.5794	42.5449	41.5679	40.6484	39.7864
1185	64.7367	60.3844	56.1504	52.0347	48.0373	44.1582	40.3974	36.7548	33.2306	29.8246	26.5369
1186	91.3122	84.3735	77.7656	71.4883	65.5417	59.9258	54.6405	49.686	45.0621	40.7689	36.8063
1187	202.252	182.015	162.529	143.797	125.817	108.59	92.115	76.3931	61.4237	47.207	33.743
1188	36.5288	33.216	30.0485	27.0263	24.1494	21.4177	18.8314	16.3904	14.0946	11.9442	9.93904
1189	25.3281	23.4886	21.7197	20.0215	18.394	16.8371	15.3509	13.9353	12.5904	11.3161	10.1125
1190	38.3093	36.2959	34.3682	32.5263	30.7703	29.1001	27.5157	26.0171	24.6043	23.2773	22.0361
1191	31.622	30.2307	28.8909	27.6025	26.3655	25.1799	24.0457	22.963	21.9317	20.9518	20.0233
1192	38.7775	36.0933	33.5263	31.0765	28.7441	26.529	24.4311	22.4506	20.5873	18.8414	17.2127
1193	63.4746	59.0827	54.8924	50.9037	47.1167	43.5312	40.1474	36.9652	33.9846	31.2056	28.6283
1194	33.9458	31.3984	28.9892	26.7182	24.5854	22.5908	20.7344	19.0163	17.4363	15.9945	14.691
1195	37.6837	34.79	32.0211	29.3772	26.8581	24.4639	22.1945	20.0501	18.0305	16.1358	14.3659
1196	25.2612	24.8252	24.4046	23.9993	23.6093	23.2346	22.8752	22.5312	22.2024	21.889	21.5909
1197	141.714	126.609	112.342	98.9108	86.3166	74.5592	63.6387	53.5549	44.308	35.8978	28.3245
1198	47.9993	45.3695	42.8271	40.3721	38.0045	35.7243	33.5315	31.4261	29.4081	27.4776	25.6344
1199	20.6415	19.9195	19.2266	18.563	17.9286	17.3234	16.7474	16.2005	15.6829	15.1945	14.7353
1200	44.2462	42.4649	40.7472	39.0932	37.5027	35.9759	34.5127	33.1132	31.7772	30.5048	29.2961
1201	60.5393	56.3993	52.3839	48.4929	44.7264	41.0844	37.5669	34.174	30.9055	27.7615	24.7419
1202	39.679	38.1252	36.6369	35.2141	33.8568	32.565	31.3387	30.1779	29.0827	28.053	27.0887
1203	75.1605	68.8277	62.8385	57.193	51.8912	46.9331	42.3186	38.0478	34.1207	30.5373	27.2975
1204	26.7748	25.795	24.8551	23.9553	23.0955	22.2757	21.4959	20.7562	20.0564	19.3967	18.777
1205	55.0669	52.5482	50.1298	47.8115	45.5935	43.4757	41.4581	39.5408	37.7236	36.0067	34.39
1206	161.646	144.571	128.104	112.243	96.9899	82.3439	68.3051	54.8735	42.049	29.8319	18.2219
1207	37.8618	36.3298	34.8535	33.4331	32.0683	30.7593	29.506	28.3085	27.1667	26.0806	25.0503
1208	104.19	94.3575	85.0297	76.207	67.8894	60.0768	52.7693	45.9668	39.6694	33.8771	28.5899
1209	39.6954	39.1142	38.5471	37.9939	37.4548	36.9297	36.4186	35.9215	35.4384	34.9693	34.5142
1210	42.8582	41.6852	40.5525	39.4601	38.4079	37.396	36.4243	35.493	34.6018	33.751	32.9405
1211	375.017	332.818	292.544	254.196	217.774	183.278	150.707	120.062	91.3435	64.5504	39.683
1212	491.66	443.605	396.554	350.509	305.468	261.432	218.401	176.375	135.353	95.3365	56.3247
1213	66.732	60.7119	54.8917	49.2716	43.8515	38.6313	33.6112	28.7911	24.171	19.7509	15.5309
1214	53.9827	51.1557	48.4691	45.9229	43.517	41.2514	39.1262	37.1414	35.2969	33.5928	32.029
1215	52.2071	48.4925	44.935	41.5345	38.2911	35.2047	32.2754	29.5032	26.8881	24.43	22.129
1216	256.494	233.584	210.808	188.167	165.66	143.287	121.049	98.9458	76.9768	55.1422	33.4422
1217	57.7847	54.1356	50.6541	47.3403	44.1942	41.2158	38.4051	35.762	33.2866	30.9789	28.8388
1218	21.8119	21.2869	20.7724	20.2685	19.7752	19.2925	18.8203	18.3586	17.9076	17.4671	17.0372
1219	22.7405	22.2788	21.8329	21.4029	20.9888	20.5905	20.2081	19.8416	19.491	19.1562	18.8373
1220	66.8878	61.5118	56.3257	51.3294	46.523	41.9064	37.4797	33.2429	29.1959	25.3388	21.6715
1221	32.0717	30.308	28.6015	26.9523	25.3602	23.8253	22.3476	20.9271	19.5638	18.2576	17.0087
1222	18.9866	17.7555	16.5711	15.4337	14.343	13.2993	12.3024	11.3523	10.4491	9.5927	8.78318
1223	43.2701	39.9382	36.7162	33.6043	30.6024	27.7106	24.9287	22.2569	19.6951	17.2433	14.9015
1224	16.3584	15.7088	15.0749	14.4567	13.8542	13.2675	12.6965	12.1412	11.6016	11.0778	10.5697
1225	60.037	55.9015	51.9913	48.3066	44.8471	41.613	38.6042	35.8208	33.2627	30.93	28.8226
1226	22.6539	22.4306	22.2176	22.015	21.8228	21.6408	21.4693	21.308	21.1572	21.0166	20.8864
1227	135.024	121.628	108.751	96.3948	84.5591	73.2437	62.4487	52.1742	42.42	33.1863	24.4729
1228	54.9068	50.8217	46.954	43.3038	39.871	36.6557	33.6579	30.8775	28.3145	25.969	23.841
1229	199.071	180.465	162.406	144.895	127.931	111.514	95.6449	80.3227	65.5478	51.3201	37.6397
1230	53.3812	51.2563	49.2221	47.2785	45.4255	43.6632	41.9916	40.4106	38.9202	37.5205	36.2114
1231	26.0233	24.7636	23.5546	22.3961	21.2883	20.2311	19.2244	18.2685	17.3631	16.5083	15.7042
1232	47.3862	44.9627	42.6843	40.5509	38.5625	36.7192	35.021	33.4677	32.0596	30.7965	29.6784
1233	122.184	111.564	101.472	91.9083	82.8726	74.3651	66.3856	58.9343	52.0112	45.6161	39.7492
1234	10.7408	10.5202	10.3079	10.1038	9.90809	9.72061	9.5414	9.37047	9.20781	9.05342	8.90731
1235	103.575	94.8836	86.4595	78.303	70.4142	62.7929	55.4393	48.3533	41.535	34.9842	28.7011
1236	37.1838	35.4761	33.818	32.2094	30.6503	29.1408	27.6808	26.2703	24.9094	23.598	22.3361
1237	22.6957	22.3166	21.9443	21.5786	21.2196	20.8673	20.5216	20.1827	19.8503	19.5247	19.2058
1238	64.5192	60.084	55.7583	51.542	47.4351	43.4376	39.5495	35.7709	32.1016	28.5418	25.0914
1239	22.9245	22.0593	21.228	20.4305	19.6668	18.9371	18.2411	17.5791	16.9509	16.3566	15.7962
1240	29.7069	29.1873	28.6958	28.2324	27.797	27.3897	27.0105	26.6594	26.3364	26.0414	25.7746
1241	25.8018	24.7391	23.6982	22.6791	21.6818	20.7063	19.7525	18.8206	17.9105	17.0221	16.1555
1242	27.3226	26.1599	25.039	23.9599	22.9227	21.9272	20.9735	20.0616	19.1916	18.3633	17.5768
1243	91.2079	82.7994	74.7524	67.067	59.7431	52.7808	46.18	39.9408	34.0631	28.547	23.3924
1244	95.2641	88.0088	80.9476	74.0806	67.4078	60.9291	54.6445	48.5541	42.6578	36.9556	31.4476
1245	53.7022	50.4382	47.2989	44.2842	41.3943	38.629	35.9885	33.4726	31.0814	28.815	26.6732
1246	23.8292	22.622	21.4625	20.3507	19.2865	18.2701	17.3014	16.3804	15.507	14.6814	13.9035
1247	38.3777	37.8348	37.304	36.7855	36.2792	35.7851	35.3031	34.8334	34.3758	33.9305	33.4973
1248	61.7811	57.163	52.8643	48.885	45.2251	41.8845	38.8634	36.1615	33.7791	31.7161	29.9724
1249	15.8783	15.6671	15.4633	15.2667	15.0773	14.8953	14.7206	14.5531	14.393	14.2401	14.0945
1250	50.3004	47.568	44.8975	42.2889	39.7423	37.2576	34.8349	32.4741	30.1752	27.9383	25.7634
1251	21.2891	20.4692	19.6772	18.9133	18.1773	17.4693	16.7892	16.1371	15.513	14.9168	14.3486
1252	25.1413	24.2442	23.3751	22.5342	21.7213	20.9366	20.18	19.4515	18.7512	18.0789	17.4347
1253	25.0495	24.4285	23.8189	23.2206	22.6336	22.058	21.4936	20.9406	20.399	19.8686	19.3496
1254	462.336	437.808	412.739	387.129	360.977	334.284	307.05	279.275	250.958	222.1	192.701
1255	31.1194	29.8882	28.687	27.5158	26.3746	25.2634	24.1821	23.1309	22.1096	21.1183	20.1569
1256	128.234	114.601	101.662	89.4153	77.8615	67.0007	56.8327	47.3577	38.5756	30.4864	23.09
1257	142.89	130.114	117.651	105.501	93.6647	82.1414	70.9313	60.0345	49.4509	39.1805	29.2233
1258	15.5915	14.4652	13.4104	12.4269	11.5149	10.6742	9.905	9.20718	8.58076	8.02575	7.54214
1259	27.7046	27.1231	26.5668	26.0356	25.5297	25.0489	24.5933	24.1628	23.7576	23.3775	23.0227
1260	104.251	95.0445	85.9921	77.0936	68.3489	59.7581	51.3211	43.0379	34.9086	26.9331	19.1114
1261	90.4918	85.7882	81.1893	76.6951	72.3056	68.0208	63.8408	59.7654	55.7947	51.9287	48.1674
1262	15.5151	15.2631	15.0183	14.7807	14.5504	14.3272	14.1112	13.9024	13.7009	13.5065	13.3194
1263	37.1488	36.2926	35.4632	34.6607	33.885	33.1361	32.4142	31.7191	31.0508	30.4094	29.7948
1264	36.3603	34.7548	33.2094	31.724	30.2988	28.9336	27.6286	26.3836	25.1987	24.0739	23.0093
1265	83.1535	76.0674	69.3216	62.9161	56.8508	51.1258	45.7411	40.6967	35.9925	31.6286	27.605
1266	99.8016	91.4198	83.2332	75.2417	67.4454	59.8443	52.4384	45.2276	38.2121	31.3916	24.7664
1267	58.0204	53.6035	49.3139	45.1515	41.1163	37.2084	33.4278	29.7744	26.2482	22.8493	19.5777
1268	51.3208	47.9848	44.7184	41.5216	38.3943	35.3366	32.3485	29.43	26.5811	23.8018	21.092
1269	21.339	19.7963	18.2857	16.8072	15.3609	13.9467	12.5646	11.2146	9.89679	8.61108	7.35749
1270	71.0946	64.7761	58.6754	52.7926	47.1276	41.6805	36.4513	31.4399	26.6464	22.0708	17.713
1271	33.2849	31.309	29.4026	27.5657	25.7983	24.1005	22.4721	20.9132	19.4238	18.0039	16.6535
1272	30.0704	29.4853	28.919	28.3717	27.8433	27.3338	26.8432	26.3716	25.9188	25.485	25.0701
1273	285.575	254.994	225.672	197.607	170.801	145.253	120.963	97.9303	76.1561	55.6398	36.3816
1274	45.445	43.6627	41.9443	40.2897	38.6988	37.1718	35.7086	34.3092	32.9736	31.7018	30.4938
1275	89.2856	81.4753	73.9745	66.7832	59.9014	53.3292	47.0665	41.1134	35.4698	30.1357	25.1111
1276	33.5545	32.0452	30.582	29.1649	27.794	26.4693	25.1906	23.9582	22.7719	21.6317	20.5377
1277	100.079	92.7934	85.7387	78.9155	72.3237	65.9634	59.8345	53.9371	48.2711	42.8366	37.6335
1278	41.0332	39.6142	38.2718	37.0062	35.8172	34.705	33.6695	32.7106	31.8285	31.0231	30.2943
1279	236.659	210.831	186.182	162.711	140.42	119.307	99.3727	80.6173	63.0407	46.643	31.424
1280	20.4062	19.5593	18.7326	17.9259	17.1392	16.3727	15.6262	14.8998	14.1934	13.5071	12.8409
1281	33.9742	33.4926	33.0253	32.5724	32.1337	31.7093	31.2991	30.9033	30.5218	30.1545	29.8015
1282	131.311	120.128	109.317	98.8777	88.8101	79.1141	69.7899	60.8375	52.2568	44.0479	36.2107
1283	44.0665	41.831	39.6512	37.5272	35.4589	33.4464	31.4897	29.5887	27.7435	25.9541	24.2204
1284	40.1593	38.0822	36.0989	34.2093	32.4135	30.7115	29.1032	27.5888	26.1681	24.8412	23.608
1285	32.714	32.1681	31.6475	31.1523	30.6824	30.2379	29.8187	29.4249	29.0565	28.7134	28.3957
1286	53.9202	49.5983	45.4966	41.6149	37.9533	34.5118	31.2903	28.2889	25.5076	22.9464	20.6052
1287	91.6454	81.4652	71.913	62.9888	54.6925	47.0242	39.9838	33.5714	27.787	22.6305	18.102
1288	47.6746	43.8767	40.2007	36.6465	33.2142	29.9036	26.7149	23.6479	20.7028	17.8795	15.178
1289	51.4848	48.2391	45.1093	42.0953	39.1972	36.4149	33.7485	31.198	28.7634	26.4446	24.2417
1290	48.5744	45.7099	42.9501	40.2949	37.7443	35.2984	32.9572	30.7205	28.5886	26.5612	24.6385
1291	25.0461	23.4652	21.9657	20.5477	19.2111	17.9559	16.7822	15.69	14.6792	13.7498	12.9019
1292	152.908	136.174	120.288	105.251	91.0622	77.7217	65.2296	53.5859	42.7907	32.8439	23.7455
1293	41.4893	38.1934	35.1064	32.2284	29.5594	27.0993	24.8483	22.8062	20.9732	19.3491	17.934
1294	28.8381	28.6076	28.3853	28.1713	27.9655	27.768	27.5788	27.3978	27.2251	27.0607	26.9045
1295	21.0096	20.7634	20.5292	20.307	20.0967	19.8985	19.7123	19.5381	19.3759	19.2257	19.0875
1296	73.0737	68.5099	64.0775	59.7765	55.6068	51.5685	47.6615	43.8859	40.2416	36.7288	33.3472
1297	106.34	96.4055	86.901	77.8263	69.1815	60.9666	53.1815	45.8263	38.9009	32.4053	26.3396
1298	31.8641	31.5659	31.2778	30.9998	30.7319	30.4741	30.2264	29.9887	29.7612	29.5438	29.3365
1299	16.0567	15.8495	15.6492	15.4559	15.2694	15.0899	14.9172	14.7514	14.5926	14.4406	14.2956
1300	15.4856	15.1448	14.8186	14.5071	14.2102	13.9279	13.6602	13.4072	13.1688	12.945	12.7358
1301	47.6469	44.4633	41.4323	38.554	35.8285	33.2556	30.8355	28.5681	26.4534	24.4914	22.6821
1302	39.55	37.3622	35.2825	33.3109	31.4476	29.6925	28.0455	26.5067	25.0762	23.7538	22.5396
1303	46.0457	43.0098	40.0533	37.1762	34.3786	31.6603	29.0215	26.4621	23.9822	21.5816	19.2604
1304	131.029	119.344	108.097	97.2874	86.916	76.9826	67.4871	58.4296	49.81	41.6284	33.8847
1305	37.0427	35.7709	34.5444	33.3632	32.2274	31.137	30.0919	29.0922	28.1378	27.2287	26.3651
1306	23.1259	22.6029	22.0924	21.5944	21.1088	20.6357	20.1751	19.7269	19.2912	18.868	18.4573
1307	47.737	45.308	42.9918	40.7886	38.6982	36.7207	34.8561	33.1044	31.4655	29.9395	28.5264
1308	21.799	20.901	20.0446	19.2298	18.4566	17.7249	17.0349	16.3864	15.7795	15.2142	14.6905
1309	42.8202	40.6763	38.6241	36.6635	34.7946	33.0173	31.3316	29.7376	28.2351	26.8244	25.5052
1310	99.4411	90.4813	81.8906	73.6689	65.8164	58.3329	51.2185	44.4732	38.0971	32.09	26.452
1311	45.9341	42.6507	39.5384	36.5972	33.8272	31.2284	28.8008	26.5443	24.4589	22.5447	20.8017
1312	19.6259	19.4997	19.3802	19.2673	19.1609	19.0611	18.968	18.8814	18.8014	18.728	18.6612
1313	30.1726	27.345	24.6303	22.0285	19.5396	17.1635	14.9003	12.7499	10.7125	8.78788	6.97616
1314	139.483	125.124	111.476	98.5373	86.3086	74.7899	63.981	53.882	44.4928	35.8136	27.8443
1315	65.7655	62.1682	58.6449	55.1954	51.8198	48.5182	45.2904	42.1364	39.0564	36.0503	33.1181
1316	45.7431	42.6723	39.7048	36.8406	34.0797	31.4221	28.8679	26.417	24.0693	21.825	19.684
1317	51.3212	48.8502	46.4239	44.0421	41.705	39.4124	37.1645	34.9612	32.8025	30.6884	28.6189
1318	88.0497	80.1541	72.6655	65.5839	58.9094	52.6419	46.7814	41.328	36.2816	31.6423	27.41
1319	42.9526	39.9095	36.9692	34.1316	31.3967	28.7646	26.2352	23.8085	21.4846	19.2633	17.1448
1320	44.002	42.4514	40.95	39.4977	38.0947	36.7409	35.4362	34.1808	32.9745	31.8175	30.7097
1321	65.8993	60.7117	55.8089	51.1909	46.8577	42.8093	39.0457	35.5669	32.3729	29.4637	26.8394
1322	40.1705	38.8195	37.5013	36.2159	34.9633	33.7435	32.5565	31.4023	30.2809	29.1923	28.1365
1323	42.2256	39.3137	36.5177	33.8376	31.2733	28.8248	26.4922	24.2755	22.1747	20.1897	18.3205
1324	117.184	107.42	98.16	89.4038	81.1515	73.4033	66.159	59.4188	53.1825	47.4502	42.2219
1325	15.4633	14.9212	14.3936	13.8806	13.3821	12.8982	12.4289	11.9741	11.5339	11.1082	10.6972
1326	275.362	248.244	222.091	196.901	172.676	149.414	127.117	105.783	85.4137	66.0081	47.5664
1327	287.896	257.523	228.082	199.573	171.995	145.349	119.635	94.8534	71.0032	48.0848	26.0983
1328	38.729	37.4097	36.1284	34.8851	33.6797	32.5123	31.3829	30.2915	29.238	28.2225	27.245
1329	61.4287	56.4542	51.7184	47.2214	42.9631	38.9435	35.1627	31.6206	28.3172	25.2526	22.4267
1330	32.2038	30.6723	29.2001	27.7871	26.4335	25.1391	23.9039	22.7281	21.6115	20.5542	19.5562
1331	28.9389	26.8877	24.925	23.0507	21.2648	19.5673	17.9582	16.4375	15.0052	13.6614	12.4059
1332	23.1182	21.9672	20.8661	19.815	18.8139	17.8627	16.9614	16.1102	15.3089	14.5575	13.8561
1333	24.8108	23.0191	21.2938	19.6349	18.0423	16.5161	15.0562	13.6627	12.3356	11.0749	9.88047
1334	56.6346	51.5842	46.8244	42.355	38.1761	34.2877	30.6897	27.3823	24.3653	21.6388	19.2028
1335	49.1782	46.0806	43.0681	40.1407	37.2984	34.5413	31.8693	29.2824	26.7806	24.364	22.0325
1336	47.0651	45.1162	43.2581	41.4909	39.8145	38.229	36.7343	35.3304	34.0174	32.7953	31.664
1337	150.787	135.672	121.138	107.187	93.8178	81.0306	68.8253	57.202	46.1607	35.7015	25.8242
1338	36.9525	35.5934	34.2844	33.0254	31.8166	30.6579	29.5492	28.4907	27.4822	26.5239	25.6156
1339	18.2617	17.2664	16.308	15.3866	14.5022	13.6548	12.8443	12.0708	11.3343	10.6347	9.97213
1340	27.5505	26.6596	25.7966	24.9615	24.1543	23.3749	22.6235	21.9	21.2044	20.5366	19.8968
1341	75.6481	68.5406	61.69	55.0961	48.7589	42.6785	36.8549	31.288	25.9779	20.9246	16.128
1342	95.4469	88.8075	82.2821	75.8707	69.5733	63.3899	57.3204	51.365	45.5235	39.7961	34.1826
1343	49.5496	46.7503	44.0804	41.5401	39.1294	36.8482	34.6966	32.6745	30.7819	29.0189	27.3854
1344	34.2643	32.9385	31.6694	30.4567	29.3007	28.2011	27.1582	26.1717	25.2419	24.3686	23.5518
1345	137.586	126.175	115.098	104.354	93.9441	83.8674	74.1242	64.7144	55.6382	46.8954	38.4861
1346	24.2215	22.8635	21.5436	20.2619	19.0183	17.8128	16.6455	15.5163	14.4252	13.3722	12.3574
1347	43.1169	39.7851	36.6098	33.5908	30.7281	28.0219	25.472	23.0785	20.8414	18.7606	16.8362
1348	33.5454	31.8888	30.2773	28.711	27.1898	25.7139	24.2831	22.8974	21.557	20.2617	19.0115
1349	29.9843	29.0835	28.2145	27.3772	26.5717	25.798	25.0561	24.346	23.6676	23.021	22.4062
1350	23.0785	22.8	22.5318	22.2739	22.0264	21.7893	21.5625	21.3461	21.14	20.9443	20.7589
1351	41.9575	39.3115	36.7217	34.1879	31.7103	29.2888	26.9235	24.6142	22.3611	20.1641	18.0233
1352	33.3079	31.9646	30.6653	29.41	28.1987	27.0315	25.9083	24.829	23.7938	22.8027	21.8555
1353	67.6714	62.5162	57.5861	52.8811	48.4011	44.1463	40.1165	36.3118	32.7323	29.3778	26.2484
1354	39.1746	37.0181	34.9509	32.9731	31.0847	29.2857	27.576	25.9558	24.4249	22.9834	21.6314
1355	36.4822	34.8357	33.2797	31.8141	30.4391	29.1545	27.9604	26.8567	25.8435	24.9208	24.0886
1356	26.2094	25.6857	25.1772	24.684	24.2059	23.7431	23.2955	22.8632	22.446	22.0441	21.6575
1357	56.8631	53.3739	50.0365	46.8509	43.8172	40.9353	38.2052	35.627	33.2005	30.926	28.8032
1358	36.7259	35.4421	34.2097	33.0286	31.8988	30.8203	29.7931	28.8173	27.8928	27.0196	26.1977
1359	148.422	131.861	116.33	101.831	88.3632	75.9262	64.5203	54.1455	44.8018	36.4892	29.2076
1360	36.7185	34.4157	32.2677	30.2744	28.436	26.7524	25.2237	23.8497	22.6305	21.5662	20.6566
1361	35.3121	33.499	31.7603	30.0961	28.5064	26.9911	25.5503	24.1839	22.892	21.6746	20.5316
1362	18.6477	18.2643	17.893	17.5339	17.187	16.8524	16.5299	16.2197	15.9216	15.6358	15.3622
1363	42.1774	39.6974	37.2914	34.9595	32.7016	30.5178	28.4081	26.3724	24.4108	22.5233	20.7098
1364	25.6026	23.7878	22.0614	20.4235	18.8741	17.4131	16.0406	14.7566	13.561	12.4539	11.4353
1365	24.3639	23.3361	22.336	21.3634	20.4185	19.5012	18.6115	17.7495	16.915	16.1081	15.3289
1366	39.0302	37.4874	35.9966	34.558	33.1714	31.8369	30.5545	29.3242	28.1459	27.0197	25.9457
1367	88.0016	82.6597	77.4951	72.5079	67.698	63.0654	58.6101	54.3321	50.2315	46.3082	42.5622
1368	56.875	52.6583	48.636	44.8082	41.1748	37.7358	34.4913	31.4411	28.5854	25.9242	23.4574
1369	274.717	245.51	217.553	190.847	165.391	141.185	118.229	96.5245	76.0698	56.8655	38.9115
1370	47.375	46.2676	45.1967	44.1624	43.1646	42.2033	41.2786	40.3905	39.5388	38.7237	37.9452
1371	44.1982	42.2421	40.4042	38.6846	37.0833	35.6003	34.2355	32.9891	31.8608	30.8509	29.9593
1372	107.99	96.637	85.8682	75.6838	66.0835	57.0675	48.6358	40.7883	33.5251	26.8461	20.7513
1373	39.1138	36.8352	34.6539	32.5699	30.5833	28.6939	26.9019	25.2072	23.6098	22.1098	20.707
1374	48.4753	45.1985	42.0296	38.9686	36.0154	33.1702	30.4329	27.8035	25.282	22.8684	20.5627
1375	41.2076	39.5507	37.9325	36.353	34.8121	33.3098	31.8462	30.4212	29.0348	27.6871	26.3781
1376	178.094	161.076	144.616	128.715	113.372	98.5871	84.3608	70.6928	57.5831	45.0317	33.0386
1377	28.9272	28.475	28.0402	27.6227	27.2227	26.8401	26.4749	26.1271	25.7967	25.4838	25.1882
1378	63.9727	59.8656	55.8837	52.0271	48.2957	44.6896	41.2087	37.8531	34.6228	31.5177	28.5379
1379	37.7023	35.02	32.4998	30.1417	27.9456	25.9116	24.0396	22.3298	20.782	19.3962	18.1726
1380	42.4022	40.2963	38.2774	36.3457	34.5011	32.7436	31.0732	29.4899	27.9937	26.5846	25.2626
1381	151.58	137.257	123.443	110.139	97.3446	85.0602	73.2856	62.0209	51.266	41.0209	31.2856
1382	36.5716	34.8915	33.276	31.7251	30.2388	28.8171	27.4601	26.1676	24.9398	23.7765	22.6779
1383	51.4059	47.5529	43.8456	40.2839	36.8677	33.5971	30.4722	27.4928	24.659	21.9708	19.4281
1384	194.957	176.191	157.873	140.004	122.582	105.608	89.0826	73.005	57.3753	42.1937	27.4601
1385	56.6899	52.7348	49.002	45.4914	42.2031	39.1371	36.2933	33.6718	31.2726	29.0956	27.1409
1386	46.4406	43.8914	41.424	39.0383	36.7342	34.5118	32.3711	30.3121	28.3348	26.4392	24.6253
1387	37.6784	35.8666	34.146	32.5167	30.9785	29.5316	28.1758	26.9113	25.738	24.656	23.6651
1388	48.1604	44.3976	40.7481	37.212	33.7892	30.4799	27.2839	24.2013	21.2321	18.3762	15.6337
1389	34.9607	33.0733	31.2548	29.5054	27.8248	26.2132	24.6706	23.1969	21.7922	20.4564	19.1895
1390	39.8415	38.397	36.9899	35.62	34.2874	32.992	31.734	30.5132	29.3297	28.1834	27.0745
1391	396.276	346.901	300.767	257.873	218.22	181.807	148.636	118.705	92.0141	68.5644	48.3553
1392	20.1724	19.8011	19.4352	19.0745	18.719	18.3688	18.0239	17.6843	17.35	17.0209	16.697
1393	57.9801	56.5651	55.2068	53.9052	52.6603	51.4722	50.3408	49.2662	48.2483	47.2871	46.3827
1394	41.3906	39.9987	38.6781	37.4289	36.251	35.1445	34.1093	33.1455	32.253	31.4319	30.6821
1395	29.7577	29.4201	29.0869	28.7581	28.4335	28.1134	27.7975	27.486	27.1788	26.876	26.5775
1396	112.66	103.979	95.6359	87.6319	79.9667	72.6403	65.6528	59.004	52.6941	46.723	41.0907
1397	115.595	105.211	95.2282	85.6455	76.4632	67.6814	59.3001	51.3192	43.7388	36.5588	29.7793
1398	60.6906	56.0513	51.574	47.2589	43.1058	39.1149	35.2861	31.6194	28.1148	24.7723	21.592
1399	75.8876	70.6745	65.6458	60.8013	56.1411	51.6651	47.3734	43.2659	39.3427	35.6038	32.0491
1400	27.4722	26.2981	25.1683	24.0829	23.0418	22.0451	21.0927	20.1847	19.3211	18.5017	17.7268
1401	61.3928	58.233	55.1473	52.1359	49.1986	46.3354	43.5464	40.8316	38.191	35.6245	33.1322
1402	140.714	127.892	115.587	103.799	92.5288	81.7752	71.5387	61.8194	52.6172	43.9321	35.7641
1403	22.9145	22.3282	21.7603	21.2108	20.6797	20.1671	19.6728	19.1969	18.7394	18.3003	17.8796
1404	44.451	41.6588	38.9942	36.457	34.0474	31.7653	29.6107	27.5836	25.684	23.912	22.2674
1405	364.286	329.062	295.004	262.113	230.388	199.831	170.44	142.216	115.159	89.2689	64.5454
1406	34.2322	33.2941	32.387	31.5107	30.6653	29.8509	29.0673	28.3147	27.5929	26.9021	26.2421
1407	33.3131	32.0068	30.7513	29.5465	28.3926	27.2894	26.2369	25.2353	24.2844	23.3843	22.535
1408	44.9527	42.3169	39.7844	37.3552	35.0293	32.8067	30.6874	28.6714	26.7586	24.9492	23.243
1409	144.803	131.409	118.499	106.074	94.1331	82.6765	71.7044	61.2167	51.2134	41.6946	32.6601
1410	33.0777	30.9129	28.7985	26.7344	24.7206	22.7572	20.8442	18.9814	17.169	15.407	13.6952
1411	24.3086	23.4452	22.6069	21.7936	21.0052	20.2418	19.5033	18.7899	18.1014	17.4379	16.7994
1412	27.2253	26.8396	26.4632	26.0962	25.7386	25.3904	25.0516	24.7222	24.4022	24.0915	23.7903
1413	66.1934	62.1918	58.3166	54.5677	50.9452	47.449	44.0791	40.8356	37.7185	34.7276	31.8631
1414	47.1207	44.992	42.9444	40.978	39.0927	37.2885	35.5655	33.9236	32.3629	30.8833	29.4848
1415	45.5788	42.1602	38.8937	35.7793	32.817	30.0068	27.3488	24.8428	22.4889	20.2871	18.2374
1416	65.691	61.7827	57.9507	54.1949	50.5153	46.912	43.3849	39.934	36.5594	33.261	30.0389
1417	31.7104	30.3186	28.982	27.7004	26.474	25.3027	24.1864	23.1253	22.1193	21.1684	20.2726
1418	23.4095	23.2731	23.1416	23.0148	22.8928	22.7755	22.663	22.5552	22.4522	22.354	22.2605
1419	739.104	675.47	611.126	546.073	480.31	413.838	346.658	278.767	210.168	140.859	70.8412
1420	19.6482	19.2352	18.8371	18.4538	18.0853	17.7316	17.3927	17.0686	16.7593	16.4648	16.1852
1421	36.9572	35.1001	33.2931	31.5362	29.8294	28.1727	26.566	25.0094	23.5029	22.0465	20.6402
1422	176.209	160.968	146.001	131.308	116.889	102.745	88.8755	75.28	61.9589	48.9121	36.1397
1423	40.0161	37.1628	34.439	31.8447	29.3799	27.0446	24.8388	22.7626	20.8159	18.9987	17.311
1424	48.198	45.5236	42.9512	40.4806	38.1119	35.8451	33.6801	31.6171	29.6559	27.7966	26.0392
1425	73.4669	67.24	61.142	55.1729	49.3327	43.6214	38.039	32.5854	27.2608	22.0651	16.9983
1426	54.9139	51.3564	47.9415	44.6692	41.5395	38.5524	35.7079	33.0061	30.4468	28.0301	25.756
1427	48.2729	45.7303	43.2629	40.8706	38.5534	36.3114	34.1444	32.0526	30.0359	28.0943	26.2278
1428	32.3854	31.31	30.2696	29.2642	28.2937	27.3582	26.4576	25.5921	24.7614	23.9658	23.2051
1429	28.1064	27.332	26.5884	25.8758	25.1942	24.5435	23.9238	23.335	22.7771	22.2502	21.7542
1430	120.555	111.025	101.825	92.9527	84.4097	76.1957	68.3106	60.7545	53.5274	46.6292	40.0599
1431	141.107	128.524	116.207	104.158	92.375	80.8589	69.6096	58.6271	47.9113	37.4622	27.2799
1432	35.8945	34.4442	33.0435	31.6925	30.3911	29.1393	27.9372	26.7848	25.6819	24.6288	23.6252
1433	24.9019	24.1482	23.4245	22.7307	22.0669	21.433	20.8291	20.2551	19.7111	19.197	18.7129
1434	37.1898	36.1172	35.0971	34.1296	33.2146	32.3521	31.5422	30.7849	30.08	29.4277	28.828
1435	25.7686	25.2555	24.7698	24.3115	23.8806	23.477	23.1008	22.752	22.4306	22.1366	21.8699
1436	70.4455	65.2928	60.2544	55.3306	50.5211	45.8262	41.2456	36.7796	32.4279	28.1907	24.068
1437	107.063	97.2105	87.736	78.6399	69.9221	61.5826	53.6213	46.0384	38.8337	32.0074	25.5593
1438	31.3997	30.2577	29.1702	28.1372	27.1587	26.2346	25.365	24.5499	23.7892	23.083	22.4312
1439	36.9332	34.6684	32.4851	30.3834	28.3633	26.4247	24.5678	22.7924	21.0986	19.4864	17.9558
1440	8.99693	8.48895	7.99693	7.52089	7.06081	6.6167	6.18856	5.77639	5.38019	4.99996	4.63569
1441	134.916	121.984	109.507	97.4872	85.9234	74.816	64.1649	53.9701	44.2317	34.9496	26.1238
1442	16.7587	16.2606	15.7812	15.3206	14.8787	14.4557	14.0513	13.6658	13.299	12.9509	12.6217
1443	29.6109	27.8902	26.255	24.7053	23.2411	21.8624	20.5693	19.3616	18.2395	17.2029	16.2518
1444	48.1666	44.5763	41.1415	37.8624	34.7388	31.7709	28.9585	26.3018	23.8006	21.455	19.2651
1445	81.2016	75.0578	69.1826	63.5761	58.2381	53.1688	48.368	43.8359	39.5723	35.5774	31.8511
1446	241.842	217.668	194.284	171.689	149.884	128.867	108.64	89.2025	70.554	52.6949	35.6252
1447	14.1006	13.3667	12.6532	11.9601	11.2873	10.635	10.003	9.3914	8.80018	8.22936	7.67892
1448	60.1562	56.2369	52.4611	48.8287	45.3398	41.9943	38.7922	35.7336	32.8185	30.0467	27.4184
1449	105.528	95.977	86.8118	78.0329	69.6403	61.6339	54.0137	46.7797	39.932	33.4705	27.3953
1450	50.9997	48.3922	45.9094	43.5514	41.3182	39.2097	37.2261	35.3672	33.6331	32.0238	30.5393
1451	16.6041	16.1235	15.6612	15.2172	14.7915	14.384	13.9948	13.6239	13.2712	12.9368	12.6207
1452	71.4368	66.3536	61.4379	56.6897	52.1089	47.6957	43.4498	39.3715	35.4606	31.7172	28.1413
1453	24.053	23.1421	22.252	21.3824	20.5334	19.7051	18.8974	18.1103	17.3439	16.598	15.8728
1454	26.1353	23.9363	21.8737	19.9473	18.1573	16.5035	14.9861	13.6049	12.3601	11.2516	10.2793
1455	44.4448	42.2398	40.1123	38.0624	36.0901	34.1953	32.3782	30.6386	28.9766	27.3922	25.8853
1456	37.3232	35.8204	34.3423	32.8889	31.4601	30.056	28.6765	27.3217	25.9916	24.6861	23.4052
1457	34.6391	33.8839	33.1561	32.4558	31.7829	31.1374	30.5194	29.9288	29.3656	28.8299	28.3216
1458	32.0868	30.8577	29.6608	28.4962	27.3639	26.2639	25.1961	24.1607	23.1574	22.1865	21.2479
1459	39.4828	37.5572	35.7228	33.9798	32.3281	30.7677	29.2986	27.9208	26.6344	25.4393	24.3355
1460	150.368	135.94	122.195	109.132	96.7518	85.0543	74.0394	63.7072	54.0575	45.0905	36.8062
1461	309.576	285.275	260.905	236.466	211.957	187.379	162.731	138.014	113.228	88.372	63.4469
1462	24.867	23.9104	23	22.1357	21.3177	20.5457	19.82	19.1404	18.507	17.9198	17.3787
1463	64.2723	59.0938	54.0975	49.2834	44.6514	40.2016	35.934	31.8485	27.9453	24.2241	20.6852
1464	27.0197	25.9519	24.9114	23.8983	22.9125	21.9541	21.0231	20.1194	19.2431	18.3941	17.5725
1465	41.5835	39.8123	38.1128	36.4851	34.9291	33.4449	32.0324	30.6916	29.4226	28.2254	27.0999
1466	29.2801	28.8312	28.3965	27.9761	27.5699	27.178	26.8003	26.4368	26.0876	25.7526	25.4318
1467	22.2108	21.1356	20.0956	19.0908	18.1211	17.1865	16.2872	15.4229	14.5939	13.7999	13.0412
1468	195.481	178.236	161.578	145.507	130.024	115.129	100.822	87.1022	73.9701	61.4257	49.4689
1469	23.6963	22.6455	21.6392	20.6773	19.76	18.8872	18.0589	17.275	16.5357	15.8408	15.1905
1470	19.0497	18.5371	18.0447	17.5725	17.1205	16.6887	16.2771	15.8856	15.5144	15.1633	14.8325
1471	27.5013	26.973	26.4635	25.9728	25.5008	25.0476	24.6131	24.1974	23.8004	23.4222	23.0628
1472	28.3204	27.3499	26.4176	25.5235	24.6675	23.8497	23.0701	22.3287	21.6254	20.9604	20.3335
1473	20.7245	20.5489	20.3806	20.2195	20.0657	19.9191	19.7798	19.6477	19.5229	19.4053	19.2949
1474	47.931	46.7188	45.5407	44.3965	43.2862	42.21	41.1677	40.1593	39.185	38.2446	37.3381
1475	86.146	79.0895	72.2617	65.6627	59.2923	53.1507	47.2379	41.5537	36.0983	30.8717	25.8737
1476	54.4494	52.3957	50.4582	48.6369	46.9319	45.3431	43.8706	42.5143	41.2743	40.1505	39.1429
1477	121.032	110.508	100.33	90.4958	81.0071	71.8633	63.0645	54.6107	46.5019	38.738	31.3191
1478	27.0747	26.0358	25.0596	24.1459	23.2947	22.5062	21.7802	21.1169	20.5161	19.9778	19.5022
1479	71.2654	66.0633	61.1744	56.5987	52.3363	48.3871	44.7511	41.4284	38.4189	35.7226	33.3395
1480	19.2968	18.9704	18.6524	18.3428	18.0416	17.7487	17.4642	17.1881	16.9204	16.6611	16.4101
1481	40.3128	38.2011	36.1612	34.1931	32.2968	30.4723	28.7196	27.0387	25.4296	23.8923	22.4268
1482	84.0188	77.2994	70.7714	64.435	58.29	52.3364	46.5744	41.0038	35.6247	30.437	25.4408
1483	27.6011	26.8293	26.0806	25.3548	24.6521	23.9723	23.3155	22.6816	22.0708	21.4829	20.918
1484	27.1501	26.9087	26.6755	26.4507	26.2341	26.0257	25.8257	25.6339	25.4504	25.2752	25.1083
1485	43.883	41.8949	39.9812	38.1419	36.377	34.6865	33.0705	31.5288	30.0616	28.6689	27.3505
1486	440.488	408.847	377.079	345.183	313.161	281.011	248.734	216.329	183.797	151.138	118.352
1487	81.4872	75.3421	69.3861	63.6193	58.0416	52.6531	47.4537	42.4435	37.6224	32.9904	28.5476
1488	60.4564	56.7659	53.261	49.9415	46.8076	43.8591	41.0961	38.5187	36.1267	33.9202	31.8993
1489	181.926	164.928	148.411	132.374	116.818	101.742	87.1469	73.032	59.3975	46.2435	33.5699
1490	74.4304	69.1294	63.993	59.0214	54.2144	49.5721	45.0944	40.7815	36.6332	32.6496	28.8307
1491	19.9137	19.0953	18.3133	17.5679	16.859	16.1866	15.5507	14.9514	14.3886	13.8623	13.3725
1492	11.5837	11.2827	10.9981	10.7298	10.4778	10.2422	10.023	9.82003	9.63344	9.46319	9.30928
1493	58.3767	53.3782	48.5794	43.9805	39.5813	35.3819	31.3823	27.5824	23.9824	20.5821	17.3815
1494	206.228	184.049	162.854	142.646	123.423	105.185	87.9331	71.6666	56.3855	42.0901	28.7801
1495	33.2287	31.8232	30.46	29.1389	27.8601	26.6234	25.429	24.2768	23.1667	22.0989	21.0733
1496	14.6911	14.4375	14.1918	13.9541	13.7243	13.5025	13.2886	13.0826	12.8846	12.6945	12.5123
1497	12.4153	11.9435	11.4883	11.0495	10.6273	10.2215	9.83216	9.45933	9.10299	8.76314	8.43977
1498	25.5524	25.0507	24.5615	24.0847	23.6203	23.1684	22.7289	22.3018	21.8872	21.485	21.0952
1499	101.814	92.3792	83.2023	74.283	65.6211	57.2168	49.07	41.1807	33.549	26.1748	19.0581
1500	31.1113	30.031	28.9863	27.9774	27.0041	26.0666	25.1648	24.2987	23.4683	22.6736	21.9146
1501	41.007	39.6752	38.4126	37.2191	36.0948	35.0396	34.0536	33.1367	32.289	31.5104	30.8009
1502	63.0441	57.7866	52.8213	48.1481	43.767	39.678	35.8811	32.3763	29.1636	26.243	23.6145
1503	321.497	290.498	260.213	230.641	201.784	173.64	146.209	119.493	93.4897	68.2005	43.6249
1504	14.6256	14.155	13.6973	13.2524	12.8203	12.401	11.9945	11.6008	11.2199	10.8518	10.4966
1505	20.7175	19.784	18.8816	18.0103	17.1701	16.361	15.583	14.8361	14.1203	13.4356	12.782
1506	22.6469	21.7855	20.9658	20.1879	19.4518	18.7575	18.1049	17.4942	16.9252	16.398	15.9126
1507	14.1358	13.9735	13.8153	13.6613	13.5115	13.3659	13.2245	13.0873	12.9543	12.8255	12.7009
1508	26.9726	25.5414	24.1716	22.8631	21.6158	20.4299	19.3053	18.2419	17.2399	16.2992	15.4198
1509	15.7799	15.1893	14.6128	14.0504	13.502	12.9677	12.4475	11.9414	11.4494	10.9714	10.5075
1510	61.0325	55.5877	50.3851	45.4248	40.7068	36.2311	31.9976	28.0065	24.2576	20.7509	17.4866
1511	84.2723	77.5196	71.1016	65.0184	59.27	53.8565	48.7777	44.0337	39.6245	35.5501	31.8105
1512	73.8981	67.0745	60.5688	54.381	48.5111	42.959	37.7248	32.8086	28.2102	23.9297	19.967
1513	29.9981	28.9141	27.8598	26.8353	25.8406	24.8756	23.9403	23.0348	22.1591	21.3131	20.4968
1514	19.9055	19.7678	19.6338	19.5036	19.3771	19.2544	19.1355	19.0202	18.9088	18.801	18.697
1515	48.0576	44.6662	41.4013	38.2627	35.2505	32.3647	29.6053	26.9722	24.4656	22.0853	19.8314
1516	106.801	97.6569	88.9134	80.5705	72.6281	65.0862	57.9449	51.2041	44.8639	38.9243	33.3851
1517	44.3392	42.2354	40.1914	38.2073	36.2831	34.4187	32.6142	30.8696	29.1848	27.56	25.995
1518	43.577	40.6554	37.8652	35.2063	32.6788	30.2827	28.0179	25.8845	23.8824	22.0117	20.2724
1519	18.5602	18.1332	17.7335	17.3611	17.0159	16.6979	16.4072	16.1437	15.9075	15.6986	15.5169
1520	31.1949	29.9563	28.749	27.5731	26.4286	25.3154	24.2336	23.1831	22.164	21.1763	20.2199
1521	21.8005	21.3296	20.8748	20.4361	20.0135	19.607	19.2166	18.8423	18.4841	18.142	17.816
1522	60.0826	56.7659	53.6287	50.6709	47.8926	45.2937	42.8743	40.6343	38.5737	36.6926	34.9909
1523	28.9688	28.2211	27.5076	26.8282	26.1828	25.5716	24.9944	24.4513	23.9423	23.4673	23.0265
1524	122.272	111.283	100.611	90.2563	80.2195	70.5003	61.0988	52.0148	43.2484	34.7996	26.6684
1525	68.3068	63.5998	59.0284	54.5926	50.2923	46.1275	42.0982	38.2045	34.4463	30.8236	27.3365
1526	71.4065	66.3316	61.4498	56.7614	52.2661	47.9641	43.8553	39.9398	36.2175	32.6884	29.3526
1527	38.1325	35.3661	32.674	30.0562	27.5126	25.0433	22.6482	20.3274	18.0809	15.9086	13.8106
1528	32.0537	30.463	28.916	27.4126	25.9528	24.5367	23.1643	21.8354	20.5503	19.3088	18.1109
1529	34.7005	32.7337	30.8435	29.0301	27.2934	25.6334	24.0501	22.5435	21.1136	19.7604	18.4839
1530	72.3058	67.4927	62.7845	58.1809	53.6821	49.2881	44.9988	40.8143	36.7345	32.7595	28.8893
1531	13.0033	12.6798	12.3687	12.0701	11.7839	11.5101	11.2488	10.9998	10.7633	10.5392	10.3275
1532	98.4356	89.83	81.5104	73.4769	65.7294	58.2681	51.0928	44.2036	37.6005	31.2834	25.2525
1533	27.6124	26.9565	26.3275	25.7257	25.1508	24.603	24.0822	23.5884	23.1217	22.682	22.2693
1534	172.791	156.475	140.777	125.696	111.232	97.3858	84.1569	71.5455	59.5515	48.1749	37.4157
1535	32.659	31.0626	29.5209	28.0338	26.6014	25.2237	23.9006	22.6322	21.4185	20.2595	19.1551
1536	114.911	105.559	96.4684	87.6377	79.0675	70.7576	62.7082	54.9192	47.3905	40.1223	33.1145
1537	115.057	105.629	96.5471	87.8117	79.4225	71.3796	63.683	56.3326	49.3285	42.6706	36.359
1538	61.3742	56.2694	51.3108	46.4984	41.8323	37.3124	32.9387	28.7112	24.63	20.695	16.9062
1539	48.3767	46.338	44.3868	42.5231	40.7468	39.058	37.4567	35.9428	34.5164	33.1774	31.9259
1540	47.6258	44.2961	41.1138	38.0788	35.1911	32.4507	29.8576	27.4119	25.1135	22.9623	20.9585
1541	71.1624	66.2861	61.6435	57.2345	53.0592	49.1175	45.4094	41.935	38.6943	35.6872	32.9137
1542	37.769	35.8015	33.9358	32.1717	30.5093	28.9486	27.4896	26.1322	24.8765	23.7225	22.6702
1543	28.3361	27.3233	26.3546	25.4298	24.5491	23.7124	22.9197	22.1711	21.4665	20.8059	20.1893
1544	83.791	76.3281	69.1064	62.1261	55.387	48.8892	42.6327	36.6175	30.8436	25.311	20.0197
1545	21.8443	21.1902	20.5584	19.9489	19.3617	18.7968	18.2542	17.7338	17.2358	16.7601	16.3066
1546	43.5787	42.0125	40.479	38.9782	37.5101	36.0748	34.6721	33.3022	31.965	30.6605	29.3887
1547	40.0502	37.8457	35.7261	33.6912	31.7411	29.8757	28.0952	26.3994	24.7883	23.2621	21.8206
1548	36.9594	35.4906	34.082	32.7336	31.4453	30.2173	29.0494	27.9418	26.8943	25.907	24.9799
1549	105.692	95.723	86.1975	77.1155	68.4772	60.2825	52.5314	45.2239	38.36	31.9398	25.9631
1550	295.902	270.711	245.49	220.237	194.954	169.64	144.296	118.921	93.5149	68.0784	42.6111
1551	166.31	150.717	135.606	120.977	106.829	93.1623	79.9775	67.2744	55.0528	43.3127	32.0543
1552	129.871	117.431	105.48	94.0166	83.0415	72.5547	62.5561	53.0458	44.0237	35.4898	27.4442
1553	125.837	116.227	106.797	97.5458	88.4744	79.5826	70.8702	62.3374	53.9841	45.8103	37.8161
1554	37.9924	35.3302	32.7593	30.2798	27.8917	25.5949	23.3894	21.2753	19.2526	17.3212	15.4812
1555	19.7317	19.2947	18.8808	18.49	18.1223	17.7777	17.4563	17.1579	16.8826	16.6304	16.4014
1556	37.4166	35.8569	34.3529	32.9048	31.5126	30.1762	28.8957	27.671	26.5021	25.3891	24.3319
1557	58.2637	54.3643	50.6195	47.0295	43.5942	40.3135	37.1876	34.2164	31.3999	28.7381	26.231
1558	89.0159	81.5911	74.3414	67.2667	60.3671	53.6426	47.0931	40.7188	34.5195	28.4953	22.6462
1559	34.5374	31.6524	28.9528	26.4385	24.1096	21.966	20.0078	18.2349	16.6474	15.2452	14.0284
1560	32.9315	30.8822	28.919	27.0418	25.2507	23.5456	21.9265	20.3935	18.9466	17.5857	16.3108
1561	71.5916	66.5253	61.6313	56.9096	52.3602	47.9832	43.7785	39.7461	35.886	32.1982	28.6828
1562	38.09	35.8919	33.7834	31.7645	29.8353	27.9957	26.2458	24.5854	23.0147	21.5336	20.1422
1563	33.021	31.8427	30.6983	29.5877	28.5108	27.4678	26.4586	25.4832	24.5415	23.6337	22.7597
1564	35.2354	34.4841	33.7672	33.0847	32.4367	31.8232	31.2441	30.6994	30.1892	29.7134	29.2721
1565	40.3471	37.9857	35.7026	33.4978	31.3713	29.3232	27.3534	25.4619	23.6487	21.9139	20.2573
1566	54.1591	50.285	46.5985	43.0996	39.7882	36.6645	33.7284	30.9799	28.419	26.0457	23.86
1567	105.39	96.4487	87.8308	79.5366	71.5663	63.9198	56.5971	49.5982	42.9231	36.5717	30.5442
1568	41.1519	38.8715	36.6867	34.5975	32.6039	30.706	28.9036	27.1969	25.5858	24.0703	22.6505
1569	63.0185	58.6711	54.4477	50.3484	46.3731	42.5218	38.7946	35.1914	31.7122	28.357	25.1259
1570	21.5606	21.1853	20.8264	20.484	20.1581	19.8486	19.5555	19.2789	19.0188	18.7751	18.5479
1571	16.8724	16.6274	16.3899	16.1598	15.9372	15.7221	15.5145	15.3143	15.1217	14.9365	14.7587
1572	28.7806	28.2926	27.8206	27.3648	26.9252	26.5016	26.0942	25.7029	25.3277	24.9687	24.6257
1573	41.5584	38.1686	34.8586	31.6282	28.4777	25.4068	22.4157	19.5044	16.6727	13.9208	11.2487
1574	23.0661	22.5209	21.9981	21.4978	21.02	20.5646	20.1317	19.7212	19.3332	18.9676	18.6245
1575	70.8872	65.5889	60.4432	55.4501	50.6095	45.9215	41.386	37.0031	32.7728	28.695	24.7698
1576	99.8913	91.7731	84.0364	76.6811	69.7072	63.1148	56.9038	51.0743	45.6262	40.5596	35.8744
1577	47.7013	44.7851	41.9672	39.2476	36.6264	34.1035	31.679	29.3528	27.1249	24.9955	22.9643
1578	38.1327	35.9783	33.9369	32.0084	30.1929	28.4904	26.9009	25.4244	24.0609	22.8103	21.6728
1579	38.5162	37.1423	35.8115	34.524	33.2797	32.0785	30.9206	29.8059	28.7344	27.7061	26.721
1580	59.0743	54.6278	50.3337	46.1921	42.2029	38.3661	34.6818	31.1499	27.7704	24.5434	21.4688
1581	30.0824	28.8338	27.6468	26.5215	25.4578	24.4557	23.5153	22.6365	21.8193	21.0638	20.3699
1582	32.8378	31.8161	30.8153	29.8353	28.8762	27.938	27.0207	26.1243	25.2487	24.394	23.5602
1583	19.935	19.3614	18.8028	18.2591	17.7302	17.2163	16.7172	16.233	15.7637	15.3093	14.8697
1584	20.5753	20.2239	19.8879	19.5674	19.2624	18.9728	18.6987	18.44	18.1968	17.9691	17.7568
1585	48.3285	45.9142	43.6364	41.495	39.4901	37.6216	35.8895	34.2939	32.8348	31.5121	30.3258
1586	38.0907	37.3024	36.5556	35.8501	35.1859	34.5631	33.9817	33.4416	32.9429	32.4855	32.0695
1587	29.4433	29.032	28.6274	28.2295	27.8384	27.454	27.0762	26.7052	26.3409	25.9834	25.6325
1588	16.1275	15.8806	15.6436	15.4165	15.1992	14.9919	14.7944	14.6069	14.4292	14.2614	14.1035
1589	20.1754	19.1142	18.0959	17.1206	16.1883	15.299	14.4527	13.6494	12.889	12.1717	11.4973
1590	90.0953	84.0067	78.1088	72.4018	66.8854	61.5598	56.425	51.4809	46.7275	42.1649	37.7931
1591	119.094	107.917	97.0334	86.4426	76.145	66.1405	56.4292	47.0111	37.8862	29.0544	20.5158
1592	44.3012	42.3199	40.4055	38.5581	36.7776	35.064	33.4174	31.8378	30.3251	28.8794	27.5007
1593	77.9154	71.7279	65.7622	60.0182	54.4959	49.1953	44.1165	39.2594	34.624	30.2103	26.0183
1594	22.263	21.1815	20.1368	19.1288	18.1576	17.2231	16.3254	15.4644	14.6402	13.8527	13.102
1595	38.3095	36.0627	33.9292	31.909	30.002	28.2083	26.5278	24.9606	23.5066	22.1659	20.9385
1596	38.1127	37.1386	36.1945	35.2804	34.3964	33.5424	32.7185	31.9246	31.1607	30.4269	29.7231
1597	18.0415	17.7739	17.5179	17.2735	17.0407	16.8194	16.6096	16.4115	16.2249	16.0499	15.8864
1598	97.5943	89.3738	81.361	73.5559	65.9585	58.5688	51.3869	44.4126	37.6461	31.0872	24.7361
1599	22.4149	22.0411	21.6785	21.327	20.9867	20.6575	20.3395	20.0326	19.7369	19.4524	19.179
1600	33.3749	31.6398	29.9693	28.3635	26.8223	25.3458	23.934	22.5868	21.3043	20.0864	18.9332
1601	74.1392	67.764	61.6756	55.8742	50.3596	45.132	40.1912	35.5373	31.1703	27.0901	23.2969
1602	31.4704	30.1691	28.9112	27.6965	26.5252	25.3973	24.3127	23.2714	22.2735	21.3189	20.4077
1603	26.4413	25.4866	24.5706	23.6934	22.8548	22.0549	21.2937	20.5712	19.8874	19.2423	18.636
1604	22.8552	21.536	20.2711	19.0605	17.9042	16.8021	15.7544	14.7609	13.8218	12.9369	12.1064
1605	28.6982	27.887	27.1052	26.3526	25.6292	24.9351	24.2703	23.6347	23.0283	22.4513	21.9034
1606	32.2976	30.7844	29.3503	27.9956	26.7201	25.5238	24.4069	23.3692	22.4107	21.5315	20.7316
1607	47.6583	44.4105	41.2942	38.3095	35.4564	32.7348	30.1448	27.6863	25.3594	23.164	21.1002
1608	12.3625	12.2196	12.0799	11.9434	11.81	11.6798	11.5528	11.4289	11.3082	11.1907	11.0764
1609	22.4678	21.5526	20.6791	19.8473	19.0572	18.3088	17.6022	16.9372	16.314	15.7324	15.1926
1610	100.057	92.764	85.6581	78.7395	72.0082	65.4642	59.1075	52.9381	46.956	41.1612	35.5537
1611	58.3885	54.4227	50.6233	46.9903	43.5238	40.2236	37.09	34.1227	31.3219	28.6875	26.2195
1612	14.2138	13.1779	12.1842	11.2328	10.3238	9.45701	8.63258	7.85047	7.11066	6.41317	5.75799
1613	333.795	297.165	261.982	228.248	195.961	165.122	135.732	107.789	81.2936	56.2465	32.6473
1614	287.531	257.211	228.147	200.339	173.787	148.491	124.452	101.668	80.1405	59.869	40.8536
1615	16.6331	16.1958	15.7722	15.3623	14.966	14.5834	14.2145	13.8593	13.5177	13.1898	12.8756
1616	53.7023	49.0406	44.6026	40.3883	36.3978	32.631	29.0879	25.7686	22.6729	19.8011	17.1529
1617	18.2728	17.7682	17.2851	16.8235	16.3835	15.965	15.5681	15.1927	14.8388	14.5065	14.1957
1618	43.4941	40.7812	38.1587	35.6268	33.1853	30.8344	28.574	26.404	24.3246	22.3357	20.4373
1619	34.4503	32.5219	30.6673	28.8865	27.1795	25.5464	23.987	22.5014	21.0897	19.7517	18.4876
1620	41.9522	39.4335	37.0102	34.6823	32.4499	30.3129	28.2714	26.3252	24.4745	22.7192	21.0594
1621	43.1664	40.3566	37.6542	35.0592	32.5716	30.1915	27.9187	25.7534	23.6955	21.745	19.9019
1622	15.782	15.2628	14.7742	14.3163	13.8889	13.4922	13.1261	12.7906	12.4857	12.2114	11.9678
1623	64.6868	61.7316	58.8828	56.1406	53.5049	50.9757	48.5529	46.2367	44.027	41.9238	39.9271
1624	259.671	233.663	208.742	184.909	162.164	140.507	119.937	100.455	82.0606	64.754	48.5351
1625	34.7434	33.3819	32.0736	30.8187	29.6171	28.4689	27.3739	26.3323	25.3441	24.4091	23.5275
1626	119.471	108.103	97.1943	86.7439	76.7523	67.2194	58.1452	49.5298	41.3731	33.6752	26.4361
1627	60.4286	55.563	50.8836	46.3905	42.0837	37.963	34.0287	30.2805	26.7186	23.343	20.1536
1628	31.0384	29.8382	28.6838	27.5752	26.5124	25.4955	24.5243	23.599	22.7195	21.8858	21.098
1629	31.6943	30.2257	28.8035	27.4276	26.098	24.8147	23.5778	22.3872	21.2429	20.1449	19.0932
1630	46.5166	43.9161	41.4067	38.9886	36.6618	34.4262	32.2818	30.2286	28.2667	26.3961	24.6166
1631	46.6563	44.2172	41.8425	39.5323	37.2867	35.1055	32.9889	30.9367	28.9491	27.0259	25.1673
1632	43.2468	40.0562	37.0473	34.2201	31.5746	29.1108	26.8287	24.7282	22.8095	21.0724	19.5171
1633	99.0294	89.7909	80.9039	72.3685	64.1847	56.3523	48.8716	41.7423	34.9647	28.5385	22.464
1634	67.0546	62.8793	58.8275	54.8992	51.0945	47.4132	43.8554	40.4212	37.1104	33.9231	30.8594
1635	43.7871	42.615	41.4916	40.4169	39.391	38.4138	37.4853	36.6056	35.7746	34.9923	34.2588
1636	29.754	28.9226	28.1112	27.3198	26.5485	25.7971	25.0658	24.3545	23.6632	22.9919	22.3406
1637	442.645	406.462	370.168	333.764	297.248	260.622	223.885	187.037	150.078	113.008	75.8279
1638	114.619	104.328	94.2612	84.4192	74.8017	65.4088	56.2404	47.2965	38.5771	30.0823	21.812
1639	58.223	54.6815	51.2451	47.9139	44.6879	41.567	38.5513	35.6408	32.8355	30.1353	27.5403
1640	24.5055	24.2296	23.9626	23.7045	23.4553	23.215	22.9836	22.7611	22.5475	22.3429	22.1471
1641	71.1816	65.3885	59.7541	54.2783	48.9613	43.8029	38.8032	33.9623	29.28	24.7563	20.3914
1642	48.1655	45.8564	43.637	41.5073	39.4672	37.5169	35.6562	33.8852	32.2039	30.6123	29.1103
1643	40.3419	39.0534	37.8124	36.6188	35.4727	34.3739	33.3226	32.3186	31.3621	30.453	29.5913
1644	71.9661	67.1232	62.4631	57.9856	53.6907	49.5785	45.649	41.9021	38.3378	34.9563	31.7574
1645	55.959	52.2682	48.6829	45.203	41.8286	38.5597	35.3962	32.3381	29.3855	26.5384	23.7967
1646	26.7191	25.2394	23.8309	22.4938	21.2279	20.0333	18.91	17.858	16.8772	15.9677	15.1295
1647	21.0398	20.4488	19.876	19.3216	18.7855	18.2677	17.7682	17.287	16.8241	16.3795	15.9533
1648	31.6243	29.3114	27.0655	24.8867	22.7749	20.73	18.7522	16.8414	14.9977	13.2209	11.5111
1649	56.986	54.3705	51.85	49.4246	47.0941	44.8586	42.7182	40.6728	38.7224	36.867	35.1066
1650	59.2196	54.5948	50.1614	45.9192	41.8684	38.0088	34.3405	30.8635	27.5778	24.4834	21.5803
1651	22.5232	22.1468	21.784	21.4348	21.0993	20.7775	20.4692	20.1746	19.8936	19.6263	19.3726
1652	32.5182	30.7423	29.0169	27.342	25.7176	24.1438	22.6205	21.1477	19.7254	18.3536	17.0323
1653	30.5062	29.9924	29.4938	29.0105	28.5423	28.0894	27.6517	27.2291	26.8218	26.4297	26.0528
1654	78.6918	73.093	67.6486	62.3584	57.2225	52.241	47.4138	42.7408	38.2222	33.8579	29.648
1655	114.937	104.209	93.7025	83.4182	73.3559	63.5157	53.8976	44.5015	35.3274	26.3755	17.6456
1656	156.88	143.052	129.622	116.591	103.958	91.7239	79.8881	68.4509	57.4121	46.7718	36.53
1657	19.0222	18.6028	18.2002	17.8144	17.4454	17.0933	16.7579	16.4394	16.1376	15.8527	15.5845
1658	23.7206	23.5049	23.2977	23.0989	22.9087	22.7269	22.5537	22.3889	22.2326	22.0848	21.9455
1659	282.52	252.644	223.884	196.241	169.714	144.304	120.011	96.8345	74.7748	53.8318	34.0054
1660	70.5779	65.88	61.3461	56.9764	52.7707	48.7292	44.8517	41.1383	37.589	34.2038	30.9827
1661	65.5203	59.8561	54.4982	49.4464	44.7009	40.2616	36.1286	32.3017	28.7811	25.5667	22.6586
1662	40.8828	40.0834	39.3278	38.6159	37.9478	37.3234	36.7428	36.206	35.7129	35.2636	34.858
1663	46.9563	44.6543	42.4444	40.3267	38.3012	36.3678	34.5266	32.7776	31.1207	29.556	28.0834
1664	16.8233	16.3067	15.803	15.3123	14.8345	14.3697	13.9179	13.4789	13.053	12.64	12.2399
1665	49.8196	47.0478	44.3374	41.6884	39.1008	36.5746	34.1097	31.7063	29.3643	27.0836	24.8644
1666	76.2029	70.207	64.4371	58.8932	53.5753	48.4834	43.6175	38.9775	34.5635	30.3755	26.4136
1667	21.1844	20.9648	20.7531	20.5491	20.3529	20.1645	19.9839	19.8111	19.646	19.4888	19.3393
1668	80.3861	73.8685	67.6102	61.6112	55.8715	50.3911	45.1699	40.2081	35.5055	31.0622	26.8783
1669	30.2062	29.4457	28.7139	28.011	27.3368	26.6913	26.0747	25.4868	24.9277	24.3974	23.8959
1670	80.4676	74.2913	68.3422	62.6203	57.1255	51.8578	46.8174	42.004	37.4179	33.0589	28.927
1671	98.0158	86.8712	76.4362	66.7109	57.6951	49.3889	41.7924	34.9055	28.7281	23.2604	18.5023
1672	43.8603	42.1894	40.5609	38.9749	37.4314	35.9303	34.4717	33.0556	31.6819	30.3508	29.062
1673	89.4176	83.888	78.5766	73.4835	68.6085	63.9519	59.5134	55.2932	51.2913	47.5075	43.942
1674	32.1502	31.4211	30.7198	30.0462	29.4005	28.7825	28.1923	27.6299	27.0953	26.5885	26.1094
1675	27.2397	25.8863	24.5984	23.376	22.2191	21.1276	20.1016	19.1412	18.2461	17.4166	16.6526
1676	20.3183	19.9152	19.5276	19.1554	18.7986	18.4574	18.1315	17.8211	17.5262	17.2467	16.9826
1677	36.1201	33.4917	31.0015	28.6493	26.4351	24.3591	22.4212	20.6213	18.9596	17.4359	16.0503
1678	43.1029	39.1333	35.4116	31.9378	28.7118	25.7337	23.0034	20.5211	18.2865	16.2999	14.5611
1679	22.3353	21.9802	21.6382	21.3091	20.993	20.69	20.4	20.123	19.859	19.6081	19.3701
1680	62.7163	57.4952	52.4981	47.7252	43.1762	38.8513	34.7504	30.8736	27.2209	23.7921	20.5874
1681	59.3987	55.7232	52.1826	48.7767	45.5058	42.3696	39.3683	36.5019	33.7702	31.1735	28.7115
1682	75.4433	69.3966	63.626	58.1316	52.9134	47.9713	43.3055	38.9158	34.8023	30.9649	27.4037
1683	40.1725	37.3778	34.7199	32.1985	29.8139	27.5659	25.4546	23.4799	21.6419	19.9406	18.3759
1684	25.9425	25.0158	24.1232	23.2646	22.4402	21.6498	20.8935	20.1713	19.4831	18.8291	18.2091
1685	44.9286	43.1946	41.5146	39.8885	38.3165	36.7984	35.3344	33.9243	32.5682	31.2661	30.018
1686	182.554	167.473	152.768	138.441	124.49	110.916	97.7196	84.8999	72.4572	60.3915	48.7027
1687	86.5733	80.7405	75.1142	69.6943	64.4808	59.4738	54.6732	50.0791	45.6914	41.5101	37.5353
1688	72.0736	67.9211	63.8435	59.8408	55.9131	52.0602	48.2823	44.5793	40.9513	37.3981	33.9199
1689	47.7506	44.8943	42.2013	39.6717	37.3054	35.1025	33.063	31.1868	29.474	27.9245	26.5384
1690	39.1749	36.6283	34.2062	31.9084	29.735	27.686	25.7614	23.9612	22.2853	20.7339	19.3068
1691	44.2665	40.8765	37.6592	34.6148	31.7431	29.0443	26.5182	24.1649	21.9844	19.9766	18.1417
1692	32.3297	31.4636	30.6425	29.8663	29.1351	28.4488	27.8074	27.2109	26.6594	26.1529	25.6912
1693	198.797	178.4	159.027	140.679	123.354	107.053	91.7768	77.5244	64.2961	52.092	40.9119
1694	41.7684	40.6132	39.5157	38.4759	37.4937	36.5692	35.7024	34.8932	34.1417	33.4478	32.8117
1695	49.7216	47.6969	45.7885	43.9964	42.3205	40.761	39.3177	37.9907	36.78	35.6855	34.7074
1696	38.4976	36.6976	34.9412	33.2284	31.5591	29.9335	28.3514	26.8129	25.318	23.8666	22.4589
1697	27.1334	26.3573	25.6	24.8614	24.1414	23.4402	22.7577	22.0939	21.4487	20.8223	20.2146
1698	25.8747	25.5777	25.2938	25.0232	24.7657	24.5214	24.2903	24.0723	23.8675	23.6759	23.4975
1699	18.2273	17.6828	17.1654	16.6748	16.2113	15.7746	15.365	14.9823	14.6265	14.2977	13.9959
1700	40.454	39.6113	38.7868	37.9803	37.1919	36.4216	35.6693	34.9352	34.2192	33.5212	32.8414
1701	33.0572	31.5147	30.0064	28.5324	27.0927	25.6871	24.3159	22.9789	21.6761	20.4076	19.1734
1702	31.7524	30.3722	29.0627	27.824	26.6561	25.559	24.5326	23.5771	22.6923	21.8783	21.1351
1703	70.0099	65.1932	60.5622	56.1169	51.8572	47.7832	43.8949	40.1923	36.6754	33.3441	30.1985
1704	40.6543	38.0351	35.5381	33.1631	30.9102	28.7793	26.7706	24.8839	23.1193	21.4768	19.9563
1705	72.0389	65.5948	59.3462	53.2929	47.4352	41.7728	36.3059	31.0344	25.9583	21.0776	16.3924
1706	50.7318	46.1615	41.798	37.6413	33.6916	29.9486	26.4125	23.0833	19.9609	17.0453	14.3366
1707	93.2229	85.8843	78.8647	72.1641	65.7824	59.7196	53.9758	48.5509	43.4449	38.658	34.1899
1708	51.0666	47.7993	44.6785	41.7043	38.8766	36.1955	33.6609	31.2729	29.0314	26.9365	24.9881
1709	35.0996	33.6708	32.271	30.9003	29.5586	28.2459	26.9623	25.7077	24.4821	23.2855	22.118
1710	43.8639	41.9105	40.0273	38.2143	36.4715	34.7989	33.1964	31.6642	30.2022	28.8103	27.4887
1711	49.4179	47.7989	46.2193	44.6793	43.1788	41.7178	40.2963	38.9143	37.5718	36.2689	35.0054
1712	76.3405	70.4977	64.9741	59.7697	54.8844	50.3182	46.0712	42.1433	38.5345	35.2449	32.2745
1713	34.2753	32.0425	29.878	27.7817	25.7537	23.794	21.9025	20.0793	18.3244	16.6378	15.0194
1714	56.4584	52.8351	49.3189	45.9098	42.6078	39.413	36.3253	33.3447	30.4712	27.7049	25.0457
1715	38.3259	36.3716	34.5176	32.7639	31.1105	29.5574	28.1047	26.7523	25.5002	24.3485	23.297
1716	47.6196	45.6985	43.8249	41.9987	40.2201	38.489	36.8054	35.1693	33.5806	32.0395	30.5459
1717	19.1157	18.7854	18.4675	18.162	17.869	17.5884	17.3203	17.0646	16.8213	16.5905	16.3721
1718	304.096	274.457	245.545	217.362	189.906	163.177	137.176	111.903	87.3578	63.54	40.4499
1719	13.6385	12.6179	11.6413	10.7088	9.82031	8.97587	8.17549	7.41915	6.70686	6.03862	5.41442
1720	16.7993	16.0033	15.2289	14.476	13.7447	13.0349	12.3468	11.6802	11.0351	10.4116	9.80975
1721	25.3243	24.8712	24.4363	24.0196	23.6211	23.2408	22.8787	22.5348	22.209	21.9015	21.6122
1722	24.6432	23.6482	22.6832	21.7482	20.8431	19.9681	19.123	18.308	17.5229	16.7678	16.0427
1723	56.0778	52.5595	49.1498	45.8487	42.6563	39.5724	36.5972	33.7306	30.9725	28.3231	25.7824
1724	39.5156	38.902	38.3081	37.7339	37.1792	36.6442	36.1287	35.6329	35.1568	34.7002	34.2633
1725	31.6137	29.3756	27.2281	25.171	23.2045	21.3285	19.543	17.8481	16.2436	14.7297	13.3063
1726	20.9261	20.0001	19.1161	18.2741	17.4741	16.7161	16.0002	15.3263	14.6944	14.1046	13.5568
1727	35.5623	35.2175	34.8866	34.5697	34.2668	33.9778	33.7029	33.4419	33.195	32.962	32.743
1728	81.2561	74.299	67.6627	61.3472	55.3523	49.6782	44.3249	39.2923	34.5804	30.1892	26.1188
1729	55.8266	51.7398	47.7353	43.8131	39.9731	36.2154	32.5399	28.9467	25.4357	22.0071	18.6607
1730	67.2775	62.4185	57.7355	53.2284	48.8973	44.7422	40.763	36.9597	33.3325	29.8812	26.6058
1731	62.5383	58.6128	54.8116	51.1347	47.5821	44.1538	40.8498	37.6701	34.6147	31.6835	28.8767
1732	85.1449	78.3452	71.7715	65.4238	59.3023	53.4067	47.7372	42.2938	37.0764	32.0851	27.3198
1733	19.0095	17.6703	16.368	15.1028	13.8745	12.6831	11.5288	10.4114	9.33106	8.28766	7.28123
1734	56.4643	54.6868	52.9864	51.3631	49.8168	48.3476	46.9554	45.6403	44.4022	43.2412	42.1573
1735	63.7779	60.4452	57.1967	54.0326	50.9529	47.9574	45.0462	42.2194	39.4769	36.8187	34.2448
1736	34.9627	32.3938	29.9811	27.7244	25.624	23.6796	21.8915	20.2594	18.7835	17.4638	16.3002
1737	55.4333	51.74	48.1795	44.752	41.4572	38.2954	35.2664	32.3702	29.6069	26.9765	24.479
1738	42.03	38.8244	35.766	32.8548	30.0908	27.4741	25.0046	22.6823	20.5073	18.4795	16.5989
1739	21.9146	21.5826	21.263	20.9558	20.6609	20.3785	20.1085	19.8508	19.6056	19.3727	19.1522
1740	23.1297	22.778	22.4345	22.0991	21.7718	21.4527	21.1417	20.8389	20.5442	20.2576	19.9792
1741	63.3206	59.8978	56.6268	53.5076	50.5401	47.7244	45.0604	42.5482	40.1878	37.9792	35.9223
1742	31.7042	30.1313	28.6384	27.2254	25.8922	24.639	23.4657	22.3724	21.3589	20.4253	19.5717
1743	44.9929	42.0951	39.3482	36.7523	34.3073	32.0133	29.8702	27.8781	26.0369	24.3467	22.8075
1744	28.0036	26.172	24.4796	22.9265	21.5127	20.2381	19.1028	18.1068	17.25	16.5325	15.9543
1745	24.2413	23.1842	22.1752	21.2144	20.3016	19.437	18.6204	17.8519	17.1316	16.4593	15.8352
1746	72.8081	66.1815	59.797	53.6546	47.7543	42.0961	36.6799	31.5059	26.5739	21.8841	17.4363
1747	99.6411	90.6819	82.0139	73.6368	65.5508	57.7558	50.2518	43.0389	36.117	29.4862	23.1464
1748	24.1499	23.8734	23.6126	23.3677	23.1387	22.9255	22.7281	22.5466	22.3809	22.231	22.097
1749	43.8455	41.1411	38.546	36.0604	33.684	31.4171	29.2595	27.2113	25.2725	23.4431	21.723
1750	47.5594	44.1659	40.9372	37.8734	34.9743	32.2401	29.6706	27.266	25.0262	22.9512	21.041
1751	211.137	195.243	179.28	163.25	147.153	130.987	114.754	98.4537	82.0854	65.6495	49.1458
1752	24.0589	23.1481	22.2624	21.4017	20.5662	19.7558	18.9704	18.2102	17.4751	16.7651	16.0802
1753	214.293	194.397	175.197	156.693	138.884	121.771	105.353	89.6305	74.6036	60.2722	46.6363
1754	14.4443	13.9102	13.4047	12.9279	12.4797	12.0602	11.6694	11.3072	10.9737	10.6689	10.3928
1755	16.4505	15.6149	14.8044	14.019	13.2588	12.5237	11.8137	11.1289	10.4691	9.83455	9.22508
1756	31.9351	30.4303	28.9909	27.617	26.3086	25.0655	23.888	22.7758	21.7291	20.7478	19.832
1757	91.6553	83.8174	76.2763	69.032	62.0846	55.4339	49.0801	43.0231	37.2629	31.7996	26.633
1758	39.4336	39.0084	38.5934	38.1883	37.7934	37.4085	37.0337	36.6689	36.3141	35.9695	35.6349
1759	40.0508	37.0511	34.1179	31.2511	28.4508	25.7168	23.0493	20.4482	17.9135	15.4452	13.0434
1760	47.0886	44.637	42.2877	40.0406	37.8957	35.8531	33.9127	32.0746	30.3387	28.705	27.1736
1761	145.333	131.849	118.89	106.454	94.5427	83.1551	72.2914	61.9517	52.136	42.8443	34.0765
1762	28.2588	27.3508	26.4867	25.6665	24.8903	24.158	23.4697	22.8253	22.2248	21.6683	21.1557
1763	35.5088	34.775	34.0628	33.3724	32.7037	32.0567	31.4313	30.8277	30.2458	29.6856	29.147
1764	40.1924	38.3976	36.6724	35.017	33.4314	31.9154	30.4692	29.0927	27.7859	26.5489	25.3815
1765	23.6861	22.966	22.265	21.5832	20.9206	20.2771	19.6528	19.0476	18.4616	17.8948	17.3471
1766	129.868	115.913	102.541	89.7535	77.5489	65.9278	54.8902	44.4359	34.5651	25.2778	16.5738
1767	34.5869	32.4879	30.4673	28.525	26.6611	24.8756	23.1684	21.5395	19.9891	18.517	17.1232
1768	44.2461	41.0574	38.0508	35.2262	32.5837	30.1233	27.8449	25.7486	23.8344	22.1023	20.5523
1769	128.2	115.698	103.933	92.9048	82.6126	73.0568	64.2374	56.1545	48.8079	42.1977	36.3238
1770	25.4093	24.9284	24.4695	24.0328	23.6181	23.2257	22.8553	22.507	22.1809	21.8769	21.595
1771	37.9354	37.2313	36.5545	35.9051	35.283	34.6882	34.1208	33.5807	33.0679	32.5825	32.1244
1772	22.9369	22.1208	21.3393	20.5925	19.8803	19.2027	18.5597	17.9513	17.3776	16.8385	16.3339
1773	178.353	161.349	145.048	129.449	114.553	100.36	86.8701	74.0827	61.9981	50.6163	39.9372
1774	43.3493	39.5696	35.9328	32.4388	29.0877	25.8795	22.8141	19.8915	17.1118	14.475	11.981
1775	16.6911	16.18	15.6955	15.2376	14.8063	14.4017	14.0236	13.6722	13.3473	13.0491	12.7775
1776	36.775	35.5447	34.3425	33.1683	32.022	30.9038	29.8137	28.7515	27.7174	26.7112	25.7331
1777	55.7778	52.4089	49.1845	46.1046	43.1692	40.3783	37.7318	35.2299	32.8725	30.6596	28.5911
1778	118.481	108.345	98.4943	88.9281	79.6467	70.6499	61.9379	53.5106	45.368	37.5102	29.9371
1779	107.59	97.8013	88.2949	79.0714	70.1306	61.4726	53.0974	45.005	37.1954	29.6685	22.4245
1780	53.5487	49.3371	45.2643	41.3302	37.5349	33.8784	30.3606	26.9816	23.7413	20.6398	17.6771
1781	145.198	129.357	114.274	99.9476	86.3786	73.5669	61.5125	50.2152	39.6753	29.8926	20.8671
1782	33.7284	32.5834	31.4798	30.4176	29.3969	28.4175	27.4796	26.583	25.7279	24.9141	24.1418
1783	28.6058	28.1473	27.6993	27.2616	26.8344	26.4176	26.0113	25.6153	25.2298	24.8547	24.49
1784	10.4507	9.98567	9.54268	9.12167	8.72265	8.34562	7.99058	7.65752	7.34645	7.05737	6.79027
1785	33.4063	31.7472	30.1586	28.6403	27.1923	25.8147	24.5074	23.2705	22.104	21.0078	19.9819
1786	47.5111	45.4003	43.3424	41.3374	39.3853	37.4861	35.6398	33.8463	32.1057	30.418	28.7832
1787	55.3061	52.8747	50.5047	48.1962	45.9491	43.7635	41.6393	39.5765	37.5752	35.6353	33.7569
1788	40.7043	39.1081	37.593	36.159	34.8061	33.5344	32.3437	31.2342	30.2058	29.2585	28.3923
1789	214.745	196.31	178.309	160.741	143.608	126.908	110.642	94.8097	79.4114	64.4469	49.9163
1790	58.1313	55.6848	53.3198	51.0362	48.8341	46.7134	44.6743	42.7166	40.8404	39.0456	37.3324
1791	63.0313	57.8881	52.9346	48.1709	43.5968	39.2125	35.0178	31.0129	27.1977	23.5722	20.1364
1792	51.4364	48.1673	44.9941	41.9167	38.9353	36.0497	33.26	30.5662	27.9683	25.4662	23.06
1793	56.5824	52.7784	49.1101	45.5776	42.1809	38.92	35.7949	32.8057	29.9522	27.2345	24.6526
1794	113.149	103.62	94.4521	85.6441	77.1963	69.1087	61.3813	54.0141	47.0071	40.3603	34.0736
1795	61.3096	56.6796	52.1678	47.7739	43.4982	39.3405	35.3009	31.3793	27.5758	23.8904	20.323
1796	32.4202	31.2574	30.149	29.0952	28.0957	27.1508	26.2602	25.4242	24.6426	23.9154	23.2427
1797	179.641	163.275	147.513	132.355	117.801	103.851	90.5048	77.763	65.6252	54.0915	43.1619
1798	242.476	217.692	193.801	170.804	148.7	127.49	107.173	87.7489	69.2186	51.5816	34.838
1799	87.7394	80.1517	72.8654	65.8804	59.1968	52.8145	46.7336	40.954	35.4758	30.2989	25.4233
1800	61.3802	57.8465	54.428	51.1246	47.9363	44.8633	41.9053	39.0626	36.335	33.7225	31.2252
1801	44.0046	41.5254	39.1754	36.9546	34.8632	32.901	31.0681	29.3644	27.79	26.3449	25.0291
1802	38.1065	35.8357	33.6525	31.5571	29.5492	27.629	25.7965	24.0516	22.3944	20.8249	19.3429
1803	31.0586	29.7408	28.449	27.1834	25.944	24.7306	23.5434	22.3824	21.2474	20.1386	19.056
1804	33.5292	30.7163	28.0929	25.659	23.4147	21.3598	19.4945	17.8187	16.3324	15.0356	13.9284
1805	46.8667	44.2761	41.877	39.6696	37.6539	35.8297	34.1971	32.7562	31.5069	30.4492	29.5831
1806	65.783	63.0017	60.3358	57.7852	55.3501	53.0303	50.8259	48.7369	46.7633	44.9051	43.1623
1807	20.9305	20.3963	19.8775	19.374	18.8858	18.413	17.9555	17.5133	17.0865	16.675	16.2788
1808	45.0902	43.1556	41.333	39.6223	38.0236	36.5368	35.1619	33.8991	32.7481	31.7092	30.7821
1809	42.3554	40.7537	39.2036	37.7051	36.2582	34.8628	33.519	32.2268	30.9861	29.797	28.6595
1810	186.094	166.739	148.099	130.176	112.969	96.4775	80.7024	65.6434	51.3005	37.6737	24.7629
1811	29.0194	28.1234	27.2506	26.4008	25.5742	24.7708	23.9905	23.2333	22.4992	21.7883	21.1005
1812	47.9628	45.1516	42.4709	39.9209	37.5016	35.2128	33.0547	31.0273	29.1304	27.3642	25.7286
1813	20.8616	19.573	18.3173	17.0943	15.9041	14.7468	13.6222	12.5304	11.4715	10.4453	9.45194
1814	31.1122	30.5677	30.0483	29.5541	29.0851	28.6413	28.2228	27.8294	27.4612	27.1182	26.8004
1815	28.4505	27.5894	26.7486	25.928	25.1276	24.3476	23.5878	22.8483	22.1291	21.4302	20.7515
1816	25.7016	24.7817	23.8951	23.0421	22.2224	21.4363	20.6835	19.9643	19.2784	18.6261	18.0071
1817	31.1007	29.4468	27.8472	26.302	24.8111	23.3747	21.9927	20.665	19.3917	18.1729	17.0084
1818	91.8851	84.5303	77.64	71.2142	65.2527	59.7557	54.7231	50.1549	46.0511	42.4118	39.2369
1819	25.4246	24.2396	23.0942	21.9884	20.9222	19.8957	18.9088	17.9615	17.0538	16.1858	15.3574
1820	29.8996	29.2191	28.5692	27.95	27.3614	26.8035	26.2763	25.7797	25.3138	24.8785	24.4739
1821	37.0737	35.9139	34.7798	33.6714	32.5885	31.5313	30.4997	29.4937	28.5134	27.5587	26.6296
1822	33.6022	31.5777	29.5991	27.6663	25.7795	23.9385	22.1434	20.3942	18.6908	17.0334	15.4218
1823	32.6029	31.604	30.6334	29.6913	28.7776	27.8923	27.0353	26.2068	25.4067	24.635	23.8917
1824	27.7265	27.2886	26.8664	26.4598	26.0688	25.6933	25.3335	24.9893	24.6608	24.3478	24.0504
1825	24.7739	23.3134	21.8887	20.4996	19.1462	17.8284	16.5463	15.2999	14.0892	12.9141	11.7747
1826	81.821	76.5184	71.3535	66.3264	61.437	56.6853	52.0713	47.595	43.2565	39.0557	34.9926
1827	11.5186	11.3009	11.0875	10.8782	10.6732	10.4724	10.2757	10.0833	9.89506	9.71104	9.53122
1828	33.9754	32.7115	31.4808	30.2831	29.1184	27.9869	26.8884	25.8229	24.7906	23.7913	22.825
1829	163.171	145.374	128.414	112.292	97.0079	82.5611	68.9518	56.1801	44.246	33.1495	22.8905
1830	29.7053	29.2464	28.7949	28.3508	27.914	27.4847	27.0627	26.6481	26.2409	25.841	25.4486
1831	41.6662	39.9976	38.4094	36.9018	35.4747	34.128	32.862	31.6764	30.5713	29.5467	28.6027
1832	31.9425	31.1501	30.399	29.6891	29.0204	28.393	27.8069	27.2619	26.7582	26.2958	25.8745
1833	8.19681	7.78933	7.39329	7.00868	6.63552	6.2738	5.92352	5.58469	5.25729	4.94134	4.63682
1834	29.4912	28.0248	26.5881	25.1812	23.8039	22.4564	21.1386	19.8505	18.5921	17.3634	16.1644
1835	19.247	18.7928	18.362	17.9549	17.5713	17.2112	16.8747	16.5618	16.2724	16.0065	15.7643
1836	34.4661	34.2249	33.9955	33.7778	33.5718	33.3775	33.1949	33.0241	32.8649	32.7175	32.5818
1837	95.7511	86.3633	77.3556	68.7279	60.4802	52.6125	45.1248	38.0172	31.2895	24.9419	18.9743
1838	34.463	33.0386	31.6563	30.3161	29.018	27.7619	26.5479	25.3759	24.2461	23.1582	22.1125
1839	694.71	620.596	548.962	479.808	413.134	348.94	287.226	227.991	171.236	116.962	65.1666
1840	57.8923	53.8012	49.8936	46.1697	42.6294	39.2727	36.0996	33.1102	30.3044	27.6822	25.2436
1841	65.4685	59.5735	53.9197	48.5071	43.3356	38.4053	33.7161	29.2682	25.0613	21.0957	17.3712
1842	47.3557	45.3173	43.3335	41.4044	39.5299	37.7101	35.945	34.2346	32.5788	30.9777	29.4313
1843	73.7534	68.0112	62.5033	57.2297	52.1904	47.3855	42.8149	38.4786	34.3766	30.5089	26.8756
1844	46.6955	44.3686	42.1344	39.9928	37.9438	35.9875	34.1238	32.3528	30.6744	29.0886	27.5954
1845	29.6185	29.2583	28.9154	28.5898	28.2814	27.9904	27.7166	27.4601	27.2209	26.9989	26.7943
1846	124.352	112.621	101.416	90.7384	80.5871	70.9624	61.8643	53.2929	45.2482	37.7301	30.7386
1847	53.9429	51.5786	49.2645	47.0005	44.7868	42.6232	40.5098	38.4467	36.4337	34.4709	32.5583
1848	32.4403	31.0112	29.6367	28.3168	27.0516	25.8411	24.6853	23.5841	22.5376	21.5457	20.6085
1849	42.6657	39.2212	35.9291	32.7896	29.8025	26.9679	24.2858	21.7562	19.3791	17.1545	15.0823
1850	46.3898	43.4773	40.6673	37.96	35.3553	32.8531	30.4536	28.1566	25.9622	23.8704	21.8812
1851	45.1375	42.4582	39.9014	37.467	35.1552	32.9658	30.899	28.9546	27.1327	25.4332	23.8563
1852	101.848	93.0313	84.5713	76.4677	68.7203	61.3293	54.2945	47.616	41.2939	35.328	29.7184
1853	46.5374	43.7846	41.152	38.6396	36.2475	33.9755	31.8238	29.7922	27.8809	26.0898	24.4189
1854	358.447	331.617	304.596	277.383	249.979	222.383	194.596	166.618	138.448	110.087	81.534
1855	34.7231	33.9418	33.1924	32.4747	31.7889	31.1348	30.5125	29.922	29.3634	28.8365	28.3414
1856	47.0396	43.749	40.5847	37.5466	34.6349	31.8494	29.1902	26.6574	24.2508	21.9706	19.8166
1857	52.5978	49.138	45.8336	42.6845	39.6906	36.8521	34.1688	31.6409	29.2682	27.0509	24.9888
1858	73.769	67.9589	62.3217	56.8574	51.5658	46.4471	41.5012	36.7282	32.1279	27.7005	23.446
1859	16.2881	15.9924	15.7103	15.4419	15.1872	14.9462	14.7189	14.5053	14.3054	14.1192	13.9466
1860	42.216	40.6226	39.1104	37.6795	36.33	35.0617	33.8747	32.769	31.7446	30.8015	29.9396
1861	16.9443	16.5949	16.2607	15.9418	15.638	15.3495	15.0762	14.8181	14.5752	14.3475	14.1351
1862	33.4589	32.2442	31.0637	29.9175	28.8056	27.7279	26.6845	25.6754	24.7005	23.7599	22.8536
1863	30.5799	29.611	28.6751	27.7722	26.9024	26.0655	25.2617	24.4909	23.7531	23.0484	22.3766
1864	53.0999	50.9316	48.8282	46.7897	44.816	42.9073	41.0634	39.2843	37.5702	35.9209	34.3365
1865	79.2728	74.1011	69.1063	64.2883	59.6472	55.183	50.8956	46.7851	42.8515	39.0947	35.5148
1866	35.3938	34.0344	32.7169	31.4413	30.2076	29.0159	27.8661	26.7582	25.6922	24.6681	23.6859
1867	89.9145	81.6042	73.6486	66.0478	58.8017	51.9104	45.3738	39.1919	33.3648	27.8925	22.7748
1868	22.9835	22.4653	21.9655	21.4843	21.0215	20.5772	20.1513	19.744	19.355	18.9846	18.6326
1869	17.9537	17.8225	17.696	17.5742	17.4571	17.3447	17.237	17.134	17.0357	16.9422	16.8533
1870	49.1955	46.8918	44.7108	42.6525	40.7171	38.9044	37.2145	35.6474	34.203	32.8814	31.6826
1871	20.6739	19.8935	19.1415	18.4179	17.7226	17.0558	16.4173	15.8072	15.2255	14.6721	14.1472
1872	22.5021	21.7354	21.008	20.3196	19.6705	19.0604	18.4896	17.9579	17.4653	17.0119	16.5977
1873	37.5886	35.3657	33.2205	31.153	29.1632	27.2512	25.4168	23.6602	21.9812	20.38	18.8565
1874	93.0679	84.1489	75.544	67.2533	59.2767	51.6142	44.2658	37.2316	30.5115	24.1055	18.0137
1875	31.6752	29.3062	27.0565	24.9262	22.9151	21.0234	19.251	17.5978	16.064	14.6496	13.3544
1876	44.6826	42.0831	39.5955	37.22	34.9564	32.8049	30.7653	28.8376	27.022	25.3184	23.7267
1877	129.914	116.678	103.973	91.8	80.1583	69.048	58.4692	48.4219	38.906	29.9216	21.4686
1878	15.6543	15.3123	14.9822	14.6641	14.3579	14.0637	13.7814	13.5111	13.2527	13.0062	12.7717
1879	49.8525	45.7421	41.7828	37.9746	34.3176	30.8117	27.4569	24.2533	21.2007	18.2993	15.549
1880	35.8802	34.0066	32.1922	30.4369	28.7406	27.1035	25.5255	24.0066	22.5469	21.1462	19.8047
1881	78.7946	71.6048	64.7004	58.0813	51.7475	45.6992	39.9361	34.4584	29.2661	24.3591	19.7374
1882	77.3937	71.367	65.6354	60.1989	55.0575	50.2112	45.6601	41.404	37.443	33.7771	30.4064
1883	77.583	71.2064	65.136	59.3717	53.9136	48.7616	43.9158	39.3761	35.1426	31.2152	27.594
1884	15.1612	14.7456	14.3513	13.9781	13.626	13.2952	12.9855	12.6971	12.4298	12.1836	11.9587
1885	137.509	125.213	113.575	102.593	92.2685	82.6007	73.5899	65.2361	57.5392	50.4993	44.1163
1886	348.134	312.066	277.115	243.281	210.565	178.965	148.483	119.118	90.8701	63.7394	37.7258
1887	31.8405	30.7197	29.6427	28.6095	27.6199	26.6742	25.7722	24.9139	24.0994	23.3287	22.6017
1888	78.8329	73.2754	67.9443	62.8395	57.9611	53.3091	48.8834	44.684	40.7111	36.9645	33.4442
1889	87.0671	80.4128	73.9944	67.8119	61.8652	56.1545	50.6796	45.4407	40.4376	35.6704	31.1391
1890	37.7491	36.092	34.4996	32.9717	31.5085	30.1099	28.7759	27.5066	26.3019	25.1618	24.0863
1891	46.3822	44.6988	43.0856	41.5424	40.0694	38.6664	37.3336	36.0708	34.8781	33.7555	32.703
1892	26.6488	25.1863	23.7766	22.4197	21.1157	19.8645	18.6661	17.5205	16.4277	15.3878	14.4007
1893	43.205	41.3172	39.4986	37.7492	36.069	34.458	32.9163	31.4438	30.0405	28.7064	27.4415
1894	110.062	100.775	91.7947	83.1201	74.7518	66.6896	58.9336	51.4837	44.34	37.5026	30.9712
1895	125.855	113.929	102.572	91.7839	81.5658	71.9172	62.8382	54.3287	46.3886	39.0182	32.2172
1896	16.7774	16.4726	16.177	15.8905	15.6133	15.3452	15.0863	14.8366	14.5961	14.3648	14.1426
1897	20.8686	19.5543	18.3204	17.167	16.0941	15.1017	14.1898	13.3584	12.6074	11.9369	11.3469
1898	33.2486	31.8839	30.5864	29.3561	28.193	27.0971	26.0684	25.1069	24.2126	23.3856	22.6257
1899	13.5471	13.4438	13.3436	13.2464	13.1524	13.0615	12.9736	12.8889	12.8072	12.7286	12.6531
1900	60.8827	58.9937	57.134	55.3034	53.502	51.7298	49.9867	48.2729	46.5882	44.9327	43.3063
1901	84.6924	77.6387	70.8451	64.3115	58.038	52.0246	46.2712	40.7779	35.5447	30.5715	25.8584
1902	61.7991	57.3612	53.1222	49.082	45.2406	41.5981	38.1545	34.9097	31.8637	29.0166	26.3683
1903	227.604	205.219	183.341	161.97	141.107	120.75	100.9	81.5565	62.7202	44.3909	26.5684
1904	57.4223	53.898	50.4352	47.0341	43.6947	40.4169	37.2007	34.0462	30.9534	27.9221	24.9526
1905	81.4107	73.6838	66.3409	59.3821	52.8072	46.6164	40.8095	35.3866	30.3478	25.6929	21.422
1906	38.3105	37.3394	36.3997	35.4913	34.6142	33.7685	32.954	32.1709	31.4191	30.6986	30.0094
1907	47.286	42.5583	38.117	33.9619	30.0932	26.5109	23.2148	20.2051	17.4817	15.0446	12.8938
1908	85.6729	79.6068	73.7215	68.017	62.4932	57.1501	51.9879	47.0063	42.2056	37.5856	33.1463
1909	29.0266	27.1052	25.2497	23.4601	21.7363	20.0784	18.4864	16.9603	15.5	14.1056	12.7771
1910	47.616	46.0214	44.5088	43.0781	41.7293	40.4624	39.2774	38.1744	37.1533	36.2141	35.3568
1911	46.5937	44.4224	42.3386	40.3425	38.434	36.6131	34.8798	33.2341	31.6759	30.2054	28.8225
1912	48.3579	46.3035	44.3128	42.3856	40.5221	38.7223	36.9861	35.3135	33.7046	32.1593	30.6776
1913	35.1578	33.5609	32.0126	30.5127	29.0613	27.6585	26.3041	24.9982	23.7408	22.5319	21.3715
1914	39.7658	37.5668	35.464	33.4576	31.5473	29.7333	28.0156	26.3941	24.8688	23.4398	22.1071
1915	29.0183	28.0071	27.0374	26.1093	25.2227	24.3776	23.574	22.812	22.0915	21.4126	20.7751
1916	25.0921	24.3898	23.7157	23.0698	22.4521	21.8626	21.3012	20.7681	20.2632	19.7864	19.3379
1917	62.5551	57.4923	52.5565	47.7477	43.0658	38.5108	34.0827	29.7816	25.6074	21.5602	17.6399
1918	60.341	55.4879	50.7961	46.2655	41.8961	37.688	33.6411	29.7554	26.031	22.4679	19.0659
1919	66.6499	60.7996	55.1601	49.7317	44.5141	39.5076	34.7119	30.1273	25.7535	21.5907	17.6389
1920	44.8158	43.2944	41.8258	40.4099	39.0467	37.7363	36.4787	35.2738	34.1217	33.0223	31.9756
1921	33.4425	32.7651	32.1106	31.4792	30.8707	30.2852	29.7227	29.1832	28.6667	28.1732	27.7027
1922	68.0502	62.8003	57.7057	52.7665	47.9828	43.3544	38.8814	34.5637	30.4015	26.3947	22.5432
1923	59.713	55.0552	50.554	46.2093	42.0214	37.99	34.1153	30.3971	26.8356	23.4307	20.1825
1924	34.0373	31.12	28.328	25.6613	23.1198	20.7037	18.4129	16.2474	14.2072	12.2923	10.5027
1925	21.1403	20.4795	19.8438	19.2333	18.648	18.0879	17.553	17.0432	16.5586	16.0992	15.665
1926	29.9434	28.1789	26.4498	24.7561	23.0979	21.4751	19.8877	18.3357	16.8192	15.3381	13.8924
1927	145.508	132.396	119.623	107.19	95.0956	83.3407	71.925	60.8486	50.1114	39.7135	29.6549
1928	158.689	141.304	124.695	108.864	93.8088	79.5305	66.029	53.3042	41.3562	30.1848	19.7902
1929	65.8607	61.0458	56.4098	51.9529	47.6748	43.5757	39.6556	35.9144	32.3522	28.9689	25.7646
1930	21.9716	21.3787	20.8085	20.2611	19.7363	19.2343	18.755	18.2983	17.8644	17.4532	17.0647
1931	98.6025	89.6685	81.0387	72.713	64.6916	56.9744	49.5615	42.4527	35.6481	29.1478	22.9516
1932	35.9076	34.1805	32.5531	31.0255	29.5976	28.2695	27.0411	25.9125	24.8836	23.9544	23.1251
1933	139.988	126.677	113.842	101.483	89.6001	78.1928	67.2613	56.8057	46.826	37.3221	28.294
1934	32.2726	30.7376	29.2405	27.7814	26.3602	24.977	23.6318	22.3244	21.055	19.8236	18.6301
1935	324.346	287.152	251.963	218.779	187.6	158.425	131.254	106.089	82.9278	61.7716	42.62
1936	264.25	239.547	215.37	191.719	168.592	145.991	123.916	102.365	81.3403	60.8406	40.8662
1937	34.3812	32.055	29.8021	27.6226	25.5163	23.4834	21.5238	19.6374	17.8244	16.0847	14.4183
1938	58.3358	55.0939	51.977	48.9851	46.1182	43.3763	40.7595	38.2676	35.9007	33.6588	31.542
1939	502.156	450.261	399.991	351.345	304.324	258.927	215.156	173.008	132.486	93.5877	56.3143
1940	48.5048	45.4589	42.514	39.6698	36.9266	34.2842	31.7427	29.3021	26.9624	24.7235	22.5855
1941	39.0448	36.8991	34.8521	32.9038	31.0541	29.3032	27.6509	26.0973	24.6424	23.2863	22.0288
1942	36.154	32.836	29.6897	26.7152	23.9124	21.2814	18.8222	16.5347	14.419	12.4751	10.7029
1943	283.675	254.403	226.14	198.885	172.639	147.402	123.173	99.9526	77.7411	56.5381	36.3437
1944	18.4472	17.82	17.2212	16.6509	16.1089	15.5954	15.1103	14.6537	14.2254	13.8256	13.4542
1945	29.6049	28.288	27.0382	25.8554	24.7398	23.6913	22.7098	21.7955	20.9483	20.1681	19.4551
1946	29.2555	28.0934	26.9678	25.8788	24.8264	23.8105	22.8312	21.8884	20.9822	20.1125	19.2794
1947	51.2955	47.5521	43.8998	40.3388	36.8689	33.4901	30.2026	27.0062	23.9009	20.8869	17.964
1948	17.9323	17.6272	17.337	17.0618	16.8016	16.5563	16.326	16.1106	15.9102	15.7247	15.5542
1949	64.3414	60.6163	57.0068	53.5128	50.1343	46.8713	43.7239	40.692	37.7757	34.9749	32.2896
1950	58.7389	53.8825	49.1652	44.5871	40.1482	35.8483	31.6877	27.6661	23.7837	20.0405	16.4363
1951	91.1016	83.5096	76.1208	68.9354	61.9532	55.1743	48.5987	42.2265	36.0575	30.0917	24.3293
1952	16.0916	15.6371	15.1948	14.7646	14.3466	13.9408	13.5471	13.1655	12.7961	12.4388	12.0937
1953	60.2945	56.4101	52.5891	48.8316	45.1376	41.5071	37.9401	34.4365	30.9965	27.6199	24.3068
1954	39.8142	39.3643	38.9384	38.5365	38.1586	37.8047	37.4748	37.1688	36.8869	36.6289	36.395
1955	39.5198	38.7089	37.9283	37.178	36.4581	35.7686	35.1093	34.4804	33.8818	33.3136	32.7757
1956	31.8733	30.6605	29.484	28.3437	27.2397	26.172	25.1406	24.1454	23.1865	22.2639	21.3776
1957	12.9047	12.2004	11.5199	10.8632	10.2304	9.62136	9.03617	8.47481	7.93728	7.42357	6.93369
1958	67.7309	62.8157	58.019	53.3409	48.7814	44.3405	40.0182	35.8144	31.7292	27.7626	23.9146
1959	31.1965	30.6512	30.1088	29.5694	29.033	28.4996	27.9692	27.4418	26.9174	26.3959	25.8775
1960	41.3479	38.9767	36.6665	34.4174	32.2294	30.1024	28.0364	26.0316	24.0877	22.2049	20.3832
1961	49.5825	46.4374	43.4016	40.475	37.6577	34.9495	32.3506	29.8609	27.4804	25.2091	23.0471
1962	92.7602	83.6691	74.921	66.516	58.4539	50.735	43.359	36.3261	29.6362	23.2893	17.2855
1963	24.0525	23.1176	22.2394	21.4182	20.6537	19.9461	19.2954	18.7015	18.1644	17.6842	17.2608
1964	308.979	278.38	248.808	220.263	192.744	166.252	140.787	116.349	92.9377	70.553	49.1951
1965	17.5925	17.161	16.7464	16.3487	15.968	15.6041	15.2571	14.9271	14.6139	14.3177	14.0383
1966	77.9596	70.8317	64.1144	57.8076	51.9114	46.4258	41.3507	36.6862	32.4322	28.5888	25.156
1967	31.9668	29.5601	27.2329	24.9853	22.8172	20.7287	18.7197	16.7903	14.9405	13.1702	11.4795
1968	82.5603	76.7174	71.1254	65.7843	60.6942	55.8551	51.2669	46.9296	42.8433	39.0079	35.4234
1969	44.6514	42.1604	39.7627	37.4582	35.2469	33.1289	31.1041	29.1725	27.3342	25.589	23.9372
1970	52.2299	49.4303	46.7135	44.0796	41.5286	39.0604	36.675	34.3725	32.1528	30.016	27.9621
1971	20.1448	19.8237	19.5199	19.2336	18.9648	18.7134	18.4794	18.2628	18.0637	17.882	17.7177
1972	17.4827	16.6773	15.8985	15.1463	14.4208	13.7218	13.0495	12.4039	11.7848	11.1924	10.6266
1973	34.0547	33.3918	32.7396	32.0983	31.4677	30.8479	30.2389	29.6406	29.0532	28.4765	27.9106
1974	414.393	374.434	335.299	296.988	259.501	222.837	186.998	151.982	117.79	84.4211	51.8766
1975	48.3066	44.7474	41.3366	38.0742	34.9602	31.9946	29.1774	26.5086	23.9882	21.6162	19.3927
1976	33.9618	32.8753	31.8432	30.8655	29.9422	29.0733	28.2587	27.4985	26.7926	26.1412	25.5441
1977	31.6312	30.0873	28.6229	27.2381	25.9328	24.7071	23.561	22.4944	21.5074	20.5999	19.772
1978	30.4796	28.9355	27.4336	25.974	24.5566	23.1814	21.8483	20.5576	19.309	18.1026	16.9384
1979	26.4828	25.8746	25.2898	24.7285	24.1906	23.6761	23.185	22.7174	22.2732	21.8524	21.4551
1980	81.8743	76.9888	72.3117	67.843	63.5826	59.5307	55.6872	52.0521	48.6254	45.4072	42.3973
1981	39.7537	35.705	31.8479	28.1823	24.7081	21.4255	18.3344	15.4348	12.7267	10.2101	7.88503
1982	41.2364	39.0459	36.9207	34.8606	32.8658	30.9363	29.072	27.2729	25.539	23.8704	22.267
1983	30.6606	30.1701	29.699	29.2473	28.815	28.4021	28.0086	27.6345	27.2798	26.9445	26.6286
1984	23.2752	22.6605	22.0629	21.4825	20.9192	20.3731	19.8441	19.3323	18.8376	18.3601	17.8997
1985	69.3685	63.5867	58.0196	52.6673	47.5298	42.607	37.899	33.4057	29.1272	25.0634	21.2144
1986	652.709	590.252	529.017	469.004	410.213	352.644	296.298	241.173	187.271	134.591	83.1326
1987	66.6959	62.702	58.7921	54.9661	51.224	47.5659	43.9917	40.5015	37.0952	33.7729	30.5345
1988	88.1419	82.8773	77.7329	72.7086	67.8044	63.0204	58.3565	53.8128	49.3891	45.0857	40.9023
1989	22.0829	21.8225	21.5724	21.3326	21.103	20.8837	20.6747	20.476	20.2875	20.1093	19.9414
1990	49.6035	45.4266	41.5005	37.8253	34.4009	31.2274	28.3047	25.6329	23.2119	21.0417	19.1224
1991	21.3157	19.6433	18.0765	16.6152	15.2595	14.0093	12.8647	11.8257	10.8922	10.0643	9.34194
1992	36.3845	35.1821	34.0333	32.9379	31.896	30.9076	29.9726	29.0912	28.2631	27.4886	26.7675
1993	27.5161	26.5355	25.5924	24.6866	23.8184	22.9875	22.1941	21.4382	20.7197	20.0386	19.395
1994	44.7205	41.9897	39.3283	36.7363	34.2138	31.7607	29.377	27.0627	24.8179	22.6425	20.5365
1995	41.8068	40.0678	38.4067	36.8237	35.3186	33.8915	32.5424	31.2712	30.0781	28.9629	27.9257
1996	33.2344	32.1314	31.102	30.1462	29.264	28.4555	27.7205	27.0591	26.4713	25.9571	25.5165
1997	62.6675	58.064	53.6288	49.3618	45.263	41.3325	37.5702	33.9761	30.5503	27.2928	24.2034
1998	43.7124	42.3623	41.0575	39.798	38.584	37.4153	36.292	35.2141	34.1815	33.1944	32.2526
1999	35.6253	34.2253	32.8839	31.6013	30.3773	29.212	28.1054	27.0575	26.0683	25.1378	24.266
[truncated: 8,001 more rows]

## Sheet: Fig.4
#	risk
1	0.00624149
2	0.0538837
3	0.0124348
4	0.0067968
5	0.0121061
6	0.00612433
7	0.00620559
8	0.033201
9	0.0447265
10	0.0284043
11	0.00580883
12	0.0139025
13	0.0357186
14	0.00758279
15	0.021321
16	0.0246047
17	0.00387533
18	0.0301481
19	0.033934
20	0.00590533
21	0.00722094
22	0.0065502
23	0.0261669
24	0.00693072
25	0.109542
26	0.0117097
27	0.00747311
28	0.0461097
29	0.00939898
30	0.0139306
31	0.0164313
32	0.0518918
33	0.0224379
34	0.00881123
35	0.0136624
36	0.00639534
37	0.00991819
38	0.014845
39	0.0221514
40	0.0365694
41	0.00775176
42	0.04038
43	0.195272
44	0.0199959
45	0.00915676
46	0.00704148
47	0.0490206
48	0.00794105
49	0.0686363
50	0.0622947
51	0.00412251
52	0.0089892
53	0.0075017
54	0.00886662
55	0.049598
56	0.0371881
57	0.00664288
58	0.0150769
59	0.00931946
60	0.0297354
61	0.0106193
62	0.0267476
63	0.0669752
64	0.0128188
65	0.015898
66	0.0372546
67	0.0230039
68	0.00736149
69	0.0217321
70	0.0111678
71	0.0102159
72	0.0108847
73	0.0165014
74	0.0117127
75	0.0141044
76	0.0393834
77	0.0113514
78	0.00918367
79	0.0108393
80	0.0114096
81	0.00729212
82	0.00350852
83	0.00649978
84	0.00828267
85	0.00629675
86	0.00922311
87	0.00616918
88	0.00862944
89	0.00753872
90	0.00879479
91	0.0203993
92	0.00871439
93	0.00554594
94	0.00757694
95	0.00651181
96	0.00841059
97	0.00603545
98	0.010435
99	0.010221
100	0.0548337
101	0.0630249
102	0.0109587
103	0.0130632
104	0.0055426
105	0.00980203
106	0.00910514
107	0.00925224
108	0.0505077
109	0.00582343
110	0.0306484
111	0.00364901
112	0.023179
113	0.0104093
114	0.0281645
115	0.00871596
116	0.00776396
117	0.00506257
118	0.0550964
119	0.00907501
120	0.00857107
121	0.00775675
122	0.00725918
123	0.00918679
124	0.0359663
125	0.0266802
126	0.00947208
127	0.0341122
128	0.0114434
129	0.0101999
130	0.0407618
131	0.0104551
132	0.00397004
133	0.0110951
134	0.00532232
135	0.00971971
136	0.00692132
137	0.00747681
138	0.0270999
139	0.00854145
140	0.0153367
141	0.0372528
142	0.0163575
143	0.00859374
144	0.00786096
145	0.00713779
146	0.0489532
147	0.023118
148	0.00832747
149	0.0575359
150	0.00669622
151	0.00965164
152	0.0064913
153	0.0159592
154	0.0322494
155	0.0559066
156	0.0213738
157	0.0117568
158	0.0132637
159	0.0203635
160	0.00715324
161	0.0619064
162	0.0108909
163	0.0232485
164	0.00483522
165	0.0261639
166	0.051576
167	0.011669
168	0.0271772
169	0.0115618
170	0.0116898
171	0.0321586
172	0.0163948
173	0.0130395
174	0.00645723
175	0.0137084
176	0.00693325
177	0.0156342
178	0.008994
179	0.00685213
180	0.0174029
181	0.0416132
182	0.0102055
183	0.0177003
184	0.00545353
185	0.00888349
186	0.00710385
187	0.0189681
188	0.0107382
189	0.00880728
190	0.00721615
191	0.0517729
192	0.00647026
193	0.00821763
194	0.0280335
195	0.0155973
196	0.00815711
197	0.0177954
198	0.0122323
199	0.0152286
200	0.0450923
201	0.0457023
202	0.0224556
203	0.0607948
204	0.0072679
205	0.0063425
206	0.0058036
207	0.0201644
208	0.0216932
209	0.00652453
210	0.00841425
211	0.127447
212	0.00913589
213	0.0364852
214	0.022918
215	0.00570025
216	0.00865421
217	0.0101655
218	0.0352699
219	0.00761128
220	0.022661
221	0.00826536
222	0.0119946
223	0.0354449
224	0.0146445
225	0.0080915
226	0.0121483
227	0.0235327
228	0.0201304
229	0.0181168
230	0.0621428
231	0.0140844
232	0.00595548
233	0.00630658
234	0.00678575
235	0.018487
236	0.0137775
237	0.00862148
238	0.0253456
239	0.0520916
240	0.00938228
241	0.0644586
242	0.048701
243	0.0109258
244	0.0077811
245	0.00714583
246	0.00726871
247	0.014248
248	0.0469384
249	0.0123705
250	0.01066
251	0.0112461
252	0.0082354
253	0.00739444
254	0.00435853
255	0.0105356
256	0.0228638
257	0.0227697
258	0.021707
259	0.00919497
260	0.0143571
261	0.0140575
262	0.00951954
263	0.0182417
264	0.00379841
265	0.0102734
266	0.0074415
267	0.0523741
268	0.00605038
269	0.00745112
270	0.0112224
271	0.0553911
272	0.0184789
273	0.0178135
274	0.0210719
275	0.00801893
276	0.00623654
277	0.00678886
278	0.00990612
279	0.0373025
280	0.0196735
281	0.0125974
282	0.00701065
283	0.0550102
284	0.0221423
285	0.01398
286	0.00772265
287	0.044314
288	0.0061908
289	0.0109136
290	0.0173481
291	0.00696651
292	0.0153383
293	0.0365754
294	0.00726401
295	0.006109
296	0.0217339
297	0.060887
298	0.0175981
299	0.0662746
300	0.0218686
301	0.00728122
302	0.00706343
303	0.0470081
304	0.0598752
305	0.0153851
306	0.0399808
307	0.0105424
308	0.0155542
309	0.0169991
310	0.00372379
311	0.0103673
312	0.035353
313	0.00645113
314	0.00462119
315	0.0112035
316	0.0395825
317	0.00857872
318	0.00577149
319	0.0396166
320	0.0718462
321	0.0556955
322	0.00556923
323	0.00537847
324	0.0163764
325	0.0375002
326	0.00950366
327	0.0286815
328	0.0083597
329	0.04884
330	0.00830432
331	0.0112279
332	0.00603564
333	0.00623298
334	0.00868654
335	0.0401249
336	0.0582058
337	0.0413005
338	0.0191753
339	0.00579461
340	0.00922666
341	0.00781376
342	0.00752268
343	0.0143876
344	0.0071361
345	0.0397596
346	0.0116419
347	0.0125308
348	0.00640269
349	0.0156689
350	0.0172046
351	0.00720594
352	0.00807972
353	0.0316865
354	0.0499559
355	0.012566
356	0.0156193
357	0.0121423
358	0.0235237
359	0.00917745
360	0.0119019
361	0.00933763
362	0.0097368
363	0.0445625
364	0.0334061
365	0.0147995
366	0.00577946
367	0.0406402
368	0.00951723
369	0.0613657
370	0.0514758
371	0.0130154
372	0.0221053
373	0.00882853
374	0.0572393
375	0.00801512
376	0.00625377
377	0.0124624
378	0.0178376
379	0.0135641
380	0.0715662
381	0.0195574
382	0.0119841
383	0.0218593
384	0.0112666
385	0.032596
386	0.00844857
387	0.0152225
388	0.0120343
389	0.00652041
390	0.0344935
391	0.00784571
392	0.00628252
393	0.00978476
394	0.0197261
395	0.0030183
396	0.0292013
397	0.0137192
398	0.00626284
399	0.00746717
400	0.0161495
401	0.0175255
402	0.00984848
403	0.00557516
404	0.00653607
405	0.0659522
406	0.0176047
407	0.0293431
408	0.0214671
409	0.00643482
410	0.0133981
411	0.0200948
412	0.0052018
413	0.00634864
414	0.0054709
415	0.0263623
416	0.00962751
417	0.015311
418	0.00930538
419	0.00722641
420	0.00971022
421	0.0107708
422	0.0149113
423	0.0323904
424	0.00817852
425	0.0307743
426	0.0339286
427	0.00588045
428	0.0212451
429	0.0137873
430	0.0292483
431	0.0074921
432	0.00932251
433	0.0100323
434	0.00589685
435	0.00964879
436	0.0101395
437	0.0060683
438	0.00664158
439	0.0262296
440	0.0582283
441	0.00769851
442	0.0591663
443	0.011123
444	0.00588167
445	0.0133777
446	0.00737098
447	0.00817279
448	0.0135145
449	0.00922035
450	0.00610906
451	0.0182416
452	0.00609614
453	0.0192158
454	0.00580034
455	0.00729145
456	0.0424424
457	0.0202956
458	0.0186375
459	0.0065179
460	0.0109207
461	0.0388534
462	0.00690141
463	0.0129854
464	0.00955537
465	0.0146697
466	0.00689051
467	0.0179258
468	0.00983882
469	0.0222965
470	0.00902196
471	0.0061709
472	0.00977663
473	0.00951651
474	0.016507
475	0.00833862
476	0.00959377
477	0.00560199
478	0.0110942
479	0.00626941
480	0.0264032
481	0.0095162
482	0.0589756
483	0.021367
484	0.0226103
485	0.00896226
486	0.0253398
487	0.0175587
488	0.0123414
489	0.0128089
490	0.00800978
491	0.0134535
492	0.0374195
493	0.00701499
494	0.0156457
495	0.00660015
496	0.00625178
497	0.033623
498	0.0112811
499	0.00747198
500	0.00620663
501	0.0151923
502	0.0609489
503	0.00669152
504	0.0189776
505	0.00871449
506	0.0114432
507	0.00554127
508	0.0310725
509	0.0103176
510	0.0175279
511	0.0667064
512	0.0299976
513	0.0660413
514	0.0367869
515	0.0492985
516	0.0061611
517	0.00540656
518	0.0363455
519	0.0220987
520	0.0167358
521	0.00801882
522	0.0605416
523	0.0149083
524	0.0390481
525	0.00848083
526	0.00512929
527	0.00731955
528	0.00654247
529	0.0117395
530	0.0143381
531	0.03638
532	0.0504
533	0.0599113
534	0.0416062
535	0.00751854
536	0.0662321
537	0.0215732
538	0.00870058
539	0.0081173
540	0.00631811
541	0.0234489
542	0.0247365
543	0.00980698
544	0.00554405
545	0.00737075
546	0.0238127
547	0.0239307
548	0.00866439
549	0.00648816
550	0.0136205
551	0.035838
552	0.0310766
553	0.0245366
554	0.0181989
555	0.0124672
556	0.0165224
557	0.0164028
558	0.00643574
559	0.0071302
560	0.0134616
561	0.0337088
562	0.020069
563	0.0214113
564	0.0215324
565	0.0172691
566	0.00670035
567	0.0655493
568	0.0308145
569	0.0157849
570	0.0788875
571	0.0241934
572	0.0392341
573	0.0321222
574	0.0288438
575	0.0121555
576	0.00626782
577	0.0522893
578	0.0119381
579	0.0373972
580	0.00804118
581	0.00652949
582	0.0103245
583	0.00612558
584	0.0617533
585	0.017846
586	0.0246688
587	0.0425555
588	0.00598171
589	0.00644897
590	0.012556
591	0.0086225
592	0.0214727
593	0.006692
594	0.027481
595	0.0138386
596	0.0132683
597	0.0333166
598	0.0229226
599	0.0163651
600	0.0113656
601	0.00510557
602	0.00848278
603	0.00867424
604	0.0300525
605	0.0186586
606	0.048926
607	0.00728026
608	0.0061018
609	0.00672891
610	0.00868508
611	0.0304051
612	0.012201
613	0.0206631
614	0.00578303
615	0.0185181
616	0.00428115
617	0.0130734
618	0.0481388
619	0.00955142
620	0.00758552
621	0.0115187
622	0.00817947
623	0.00698416
624	0.0076634
625	0.0205176
626	0.00659753
627	0.0170032
628	0.0257461
629	0.0496339
630	0.00560376
631	0.0144324
632	0.0106326
633	0.0628414
634	0.0448188
635	0.0272748
636	0.00664463
637	0.00839116
638	0.0133525
639	0.00739473
640	0.0168188
641	0.00922017
642	0.00688313
643	0.00695934
644	0.0531847
645	0.00672749
646	0.0126015
647	0.00707495
648	0.013428
649	0.0185793
650	0.00813311
651	0.0256791
652	0.0372645
653	0.0141792
654	0.0442198
655	0.0206795
656	0.00987159
657	0.0505079
658	0.00550187
659	0.0240436
660	0.0112694
661	0.0615396
662	0.00702144
663	0.0222333
664	0.0322172
665	0.0109703
666	0.0286061
667	0.0139384
668	0.0077927
669	0.0400178
670	0.00555953
671	0.00526778
672	0.020366
673	0.0466476
674	0.0076751
675	0.00724483
676	0.00764064
677	0.00928731
678	0.0583476
679	0.00645347
680	0.00696651
681	0.0202182
682	0.0389718
683	0.0192895
684	0.00804116
685	0.0092043
686	0.0477775
687	0.00591246
688	0.00893709
689	0.00694058
690	0.0200396
691	0.00681236
692	0.016005
693	0.0054847
694	0.00879937
695	0.00688916
696	0.0104011
697	0.0229496
698	0.00858046
699	0.00624678
700	0.0312398
701	0.0523233
702	0.00781386
703	0.0316872
704	0.0234833
705	0.0498516
706	0.00941816
707	0.0823457
708	0.0141816
709	0.00863879
710	0.00852166
711	0.00914753
712	0.0239047
713	0.00872317
714	0.0372082
715	0.00617571
716	0.0111383
717	0.00974745
718	0.053102
719	0.0224448
720	0.00909156
721	0.0282296
722	0.00656513
723	0.00705635
724	0.00928702
725	0.0413041
726	0.00951027
727	0.00832095
728	0.00766429
729	0.00697755
730	0.017517
731	0.00614495
732	0.00628841
733	0.00691034
734	0.010552
735	0.0436313
736	0.0637774
737	0.0453889
738	0.0622698
739	0.00989791
740	0.0071897
741	0.0177674
742	0.0111837
743	0.050467
744	0.00719841
745	0.00753911
746	0.0170998
747	0.0213785
748	0.00592581
749	0.0335962
750	0.0080916
751	0.0134032
752	0.059457
753	0.0588992
754	0.00841564
755	0.0380367
756	0.00741283
757	0.0166845
758	0.0351918
759	0.00756512
760	0.00690989
761	0.00734543
762	0.00951221
763	0.00602618
764	0.00777955
765	0.00656848
766	0.0620936
767	0.00672166
768	0.00606662
769	0.0117468
770	0.0182658
771	0.0467985
772	0.0278089
773	0.00636323
774	0.0059164
775	0.0109354
776	0.0462607
777	0.00615733
778	0.00899898
779	0.0113891
780	0.00620889
781	0.0272053
782	0.00711009
783	0.0200374
784	0.0110044
785	0.00584642
786	0.0110854
787	0.00744856
788	0.0153021
789	0.0408544
790	0.0117952
791	0.00735869
792	0.00598139
793	0.0241087
794	0.0334853
795	0.00575988
796	0.0116762
797	0.0131722
798	0.0102948
799	0.00624056
800	0.00848227
801	0.0335401
802	0.0325088
803	0.0127256
804	0.00828283
805	0.0384217
806	0.00677615
807	0.0109529
808	0.0234072
809	0.0120944
810	0.00603199
811	0.0138157
812	0.00659157
813	0.0167623
814	0.00758794
815	0.00384769
816	0.0295771
817	0.00971663
818	0.00897864
819	0.02363
820	0.061811
821	0.0369406
822	0.0438586
823	0.00597528
824	0.0172911
825	0.00617108
826	0.0226691
827	0.00892861
828	0.0221559
829	0.00693778
830	0.0177144
831	0.0147626
832	0.0417666
833	0.0358296
834	0.00774709
835	0.00931496
836	0.0306679
837	0.0474946
838	0.0643677
839	0.00683755
840	0.0135558
841	0.0225338
842	0.00655879
843	0.0197401
844	0.00620178
845	0.0299539
846	0.00649823
847	0.00527386
848	0.00664907
849	0.0263918
850	0.00910523
851	0.031718
852	0.0160398
853	0.00607869
854	0.0092295
855	0.0118271
856	0.0153801
857	0.0221002
858	0.0333898
859	0.029109
860	0.00759526
861	0.0143735
862	0.0105568
863	0.00647768
864	0.0132251
865	0.0334109
866	0.00826617
867	0.0158808
868	0.025177
869	0.0113042
870	0.0462618
871	0.0132906
872	0.0173282
873	0.00415805
874	0.0222891
875	0.0127525
876	0.0312313
877	0.0218835
878	0.023048
879	0.0132751
880	0.0700574
881	0.00763957
882	0.0171467
883	0.00635841
884	0.00969147
885	0.0352104
886	0.00666768
887	0.0143531
888	0.00990887
889	0.00560709
890	0.0106957
891	0.019081
892	0.0279052
893	0.0147816
894	0.0120542
895	0.0130339
896	0.00620372
897	0.00701232
898	0.00652461
899	0.05968
900	0.0137633
901	0.00823616
902	0.0296637
903	0.0256402
904	0.0132921
905	0.0306711
906	0.00746105
907	0.0552322
908	0.031165
909	0.0140258
910	0.0398531
911	0.0132645
912	0.00639758
913	0.0699129
914	0.0169874
915	0.0111545
916	0.0102589
917	0.0279479
918	0.0214553
919	0.0164357
920	0.0582029
921	0.0220889
922	0.00951066
923	0.0154581
924	0.0400001
925	0.0123007
926	0.0101944
927	0.00972841
928	0.0314439
929	0.0192112
930	0.0374149
931	0.0181885
932	0.051174
933	0.0464013
934	0.00667923
935	0.00534825
936	0.0142001
937	0.00559361
938	0.00742556
939	0.0224475
940	0.0415611
941	0.0228863
942	0.0100183
943	0.0117096
944	0.00810994
945	0.00864142
946	0.0079976
947	0.0121101
948	0.0229514
949	0.0968271
950	0.0453574
951	0.0410213
952	0.00699427
953	0.0196898
954	0.00605925
955	0.0676671
956	0.00846089
957	0.0100297
958	0.00937513
959	0.00586192
960	0.0398852
961	0.00883692
962	0.00807589
963	0.0154002
964	0.0618442
965	0.0107636
966	0.00624134
967	0.00659801
968	0.00646993
969	0.0372317
970	0.0119703
971	0.014455
972	0.00740644
973	0.00707546
974	0.00714699
975	0.00705444
976	0.0623627
977	0.0366361
978	0.0615971
979	0.00775072
980	0.0178212
981	0.0444101
982	0.0152045
983	0.0552753
984	0.0608766
985	0.0263033
986	0.00762156
987	0.0133043
988	0.0117209
989	0.00700511
990	0.0089962
991	0.00574876
992	0.0186588
993	0.0317919
994	0.0251248
995	0.0246362
996	0.00675311
997	0.0118333
998	0.0198196
999	0.0067461
1000	0.0224259
1001	0.0659097
1002	0.0527583
1003	0.00945707
1004	0.0219709
1005	0.012186
1006	0.0200723
1007	0.0498445
1008	0.00793542
1009	0.0246046
1010	0.00730154
1011	0.0172957
1012	0.00525096
1013	0.0200873
1014	0.0181632
1015	0.00863802
1016	0.00966718
1017	0.0473463
1018	0.00405701
1019	0.00704559
1020	0.0540185
1021	0.0166153
1022	0.00962289
1023	0.0188738
1024	0.0168164
1025	0.01974
1026	0.00666383
1027	0.010656
1028	0.00660665
1029	0.0254618
1030	0.0227947
1031	0.0183449
1032	0.00896963
1033	0.0178671
1034	0.0432984
1035	0.00871023
1036	0.00730599
1037	0.00917232
1038	0.00801829
1039	0.00791617
1040	0.0397314
1041	0.00532861
1042	0.0630845
1043	0.00657286
1044	0.0592001
1045	0.00586009
1046	0.0205194
1047	0.0121416
1048	0.0101798
1049	0.0165419
1050	0.00974554
1051	0.0161377
1052	0.00831393
1053	0.0426129
1054	0.00734471
1055	0.00453627
1056	0.00664886
1057	0.0267611
1058	0.0105528
1059	0.0327314
1060	0.0327579
1061	0.0152998
1062	0.00981458
1063	0.0026164
1064	0.00603372
1065	0.0106822
1066	0.0298641
1067	0.0058755
1068	0.00585868
1069	0.016679
1070	0.00594967
1071	0.00536069
1072	0.015309
1073	0.0166617
1074	0.00700014
1075	0.0270487
1076	0.0401886
1077	0.0234567
1078	0.0120448
1079	0.0091389
1080	0.00802812
1081	0.0220331
1082	0.0161274
1083	0.00654386
1084	0.00907428
1085	0.00390545
1086	0.0058789
1087	0.0371775
1088	0.00943355
1089	0.0229453
1090	0.0551619
1091	0.0448459
1092	0.0417521
1093	0.00768846
1094	0.00921388
1095	0.00675192
1096	0.0106571
1097	0.0270516
1098	0.00896649
1099	0.0157119
1100	0.0190659
1101	0.00814617
1102	0.0276179
1103	0.0117108
1104	0.0153073
1105	0.0135293
1106	0.0193097
1107	0.0422493
1108	0.00951108
1109	0.0071664
1110	0.0572796
1111	0.00756805
1112	0.00766743
1113	0.0591926
1114	0.0429531
1115	0.0383462
1116	0.0103959
1117	0.0146533
1118	0.0115037
1119	0.0449754
1120	0.0166388
1121	0.00892567
1122	0.00449887
1123	0.00842803
1124	0.00896576
1125	0.00706718
1126	0.00592574
1127	0.0346344
1128	0.0586008
1129	0.019039
1130	0.012169
1131	0.00794326
1132	0.00965919
1133	0.00688837
1134	0.0254563
1135	0.0155523
1136	0.0241499
1137	0.00981916
1138	0.0113458
1139	0.0172812
1140	0.00611667
1141	0.00548326
1142	0.0489643
1143	0.0059271
1144	0.0102122
1145	0.0213421
1146	0.0157906
1147	0.00895888
1148	0.0492764
1149	0.00682463
1150	0.0109689
1151	0.0612995
1152	0.00844465
1153	0.00852755
1154	0.00970912
1155	0.0224946
1156	0.0126924
1157	0.00740942
1158	0.00610406
1159	0.011292
1160	0.0568737
1161	0.0343888
1162	0.0231372
1163	0.00805106
1164	0.0184083
1165	0.00637323
1166	0.0237415
1167	0.00795546
1168	0.0109985
1169	0.0283107
1170	0.036555
1171	0.00681034
1172	0.0363458
1173	0.023917
1174	0.00798038
1175	0.00809446
1176	0.00901154
1177	0.00459305
1178	0.00652314
1179	0.019667
1180	0.022881
1181	0.0232379
1182	0.00334566
1183	0.029541
1184	0.0548622
1185	0.036861
1186	0.0267504
1187	0.0473332
1188	0.0555951
1189	0.00655838
1190	0.0223608
1191	0.0254497
1192	0.0146274
1193	0.0068672
1194	0.00758968
1195	0.00565462
1196	0.0241446
1197	0.0182878
1198	0.0080329
1199	0.00811602
1200	0.0463176
1201	0.0411156
1202	0.00714105
1203	0.0292369
1204	0.00655967
1205	0.00839969
1206	0.0104061
1207	0.00691752
1208	0.0107013
1209	0.0498949
1210	0.0086971
1211	0.0225421
1212	0.0598984
1213	0.010866
1214	0.0476058
1215	0.0160533
1216	0.0427519
1217	0.0418464
1218	0.00706616
1219	0.0100524
1220	0.00643397
1221	0.0109529
1222	0.0291523
1223	0.0361275
1224	0.0382247
1225	0.0629174
1226	0.0262513
1227	0.0583551
1228	0.0454585
1229	0.0292703
1230	0.0100324
1231	0.0175465
1232	0.0227581
1233	0.0191636
1234	0.00915231
1235	0.033257
1236	0.00604051
1237	0.0369149
1238	0.0146152
1239	0.0133126
1240	0.00676263
1241	0.00663219
1242	0.00808339
1243	0.0365864
1244	0.00507308
1245	0.0315124
1246	0.0386934
1247	0.0632778
1248	0.0484201
1249	0.00887927
1250	0.00836275
1251	0.0252862
1252	0.00645412
1253	0.00816119
1254	0.101275
1255	0.00807859
1256	0.0369307
1257	0.00799678
1258	0.0163248
1259	0.00622256
1260	0.0109348
1261	0.0236583
1262	0.00685203
1263	0.00923955
1264	0.0131941
1265	0.00816977
1266	0.0084082
1267	0.00604624
1268	0.0136356
1269	0.0908355
1270	0.0149139
1271	0.0108738
1272	0.00926519
1273	0.00718179
1274	0.00879364
1275	0.00870202
1276	0.0148236
1277	0.0154086
1278	0.00782694
1279	0.0138454
1280	0.00867186
1281	0.0137548
1282	0.00618062
1283	0.0351741
1284	0.0154551
1285	0.00797897
1286	0.00759144
1287	0.00557413
1288	0.00696779
1289	0.0411024
1290	0.0217547
1291	0.00369137
1292	0.0066403
1293	0.00696088
1294	0.00813817
1295	0.0122325
1296	0.0182002
1297	0.020493
1298	0.00917853
1299	0.0515165
1300	0.00818352
1301	0.0533687
1302	0.0101541
1303	0.0147518
1304	0.0616508
1305	0.0115393
1306	0.0129485
1307	0.00979138
1308	0.0611073
1309	0.029514
1310	0.0201848
1311	0.0195898
1312	0.0135752
1313	0.00655916
1314	0.0300222
1315	0.00824368
1316	0.00818551
1317	0.00771746
1318	0.00708367
1319	0.0105465
1320	0.00906161
1321	0.0322258
1322	0.0086447
1323	0.00706361
1324	0.00693854
1325	0.0377985
1326	0.0117401
1327	0.0215469
1328	0.0100548
1329	0.0118595
1330	0.00753059
1331	0.0367483
1332	0.0170345
1333	0.0151962
1334	0.00907642
1335	0.012185
1336	0.00946172
1337	0.00659614
1338	0.0129237
1339	0.0390558
1340	0.0063316
1341	0.00788634
1342	0.00737086
1343	0.016174
1344	0.0095601
1345	0.00679998
1346	0.00681631
1347	0.0636126
1348	0.047707
1349	0.00700175
1350	0.0211624
1351	0.0495751
1352	0.0199038
1353	0.0626919
1354	0.063976
1355	0.0127011
1356	0.0557247
1357	0.0131615
1358	0.0105532
1359	0.0211731
1360	0.00785622
1361	0.0111755
1362	0.00988549
1363	0.00671413
1364	0.0409526
1365	0.0108822
1366	0.0211809
1367	0.00991391
1368	0.00560233
1369	0.0186386
1370	0.00752634
1371	0.0140409
1372	0.00618234
1373	0.011539
1374	0.0105791
1375	0.00641021
1376	0.00736992
1377	0.00573214
1378	0.0122823
1379	0.0117212
1380	0.00676917
1381	0.0268797
1382	0.0145504
1383	0.00468894
1384	0.0613309
1385	0.0481012
1386	0.0659901
1387	0.00712805
1388	0.00570768
1389	0.00998656
1390	0.0333254
1391	0.007974
1392	0.00627822
1393	0.00619416
1394	0.00845815
1395	0.0101474
1396	0.0273377
1397	0.0180578
1398	0.00754149
1399	0.00912645
1400	0.0213036
1401	0.0234132
1402	0.0593917
1403	0.013721
1404	0.0202954
1405	0.0259543
1406	0.00744351
1407	0.00757962
1408	0.00710018
1409	0.00657483
1410	0.0282157
1411	0.0266788
1412	0.0195877
1413	0.00833881
1414	0.00885222
1415	0.00601663
1416	0.0689691
1417	0.00514712
1418	0.00689507
1419	0.0405818
1420	0.0136884
1421	0.0107937
1422	0.00696907
1423	0.00892056
1424	0.00784119
1425	0.00906385
1426	0.00620934
1427	0.00669479
1428	0.0470412
1429	0.00664506
1430	0.03921
1431	0.025767
1432	0.0085096
1433	0.0207343
1434	0.0127549
1435	0.00714141
1436	0.00780071
1437	0.0723976
1438	0.00659965
1439	0.00760517
1440	0.015331
1441	0.00804991
1442	0.00906808
1443	0.0153451
1444	0.0148297
1445	0.00812893
1446	0.00676731
1447	0.0607349
1448	0.00619694
1449	0.00959795
1450	0.00765365
1451	0.00612571
1452	0.0117542
1453	0.00799704
1454	0.0620991
1455	0.0214964
1456	0.0394048
1457	0.00627382
1458	0.00684287
1459	0.00729444
1460	0.00913561
1461	0.0940179
1462	0.00621847
1463	0.0248542
1464	0.0074163
1465	0.0116056
1466	0.00794772
1467	0.067119
1468	0.0290394
1469	0.0111391
1470	0.00709009
1471	0.0115499
1472	0.0261274
1473	0.0290625
1474	0.00352271
1475	0.0108365
1476	0.00849379
1477	0.0403513
1478	0.0154047
1479	0.00723207
1480	0.06043
1481	0.0132511
1482	0.0315295
1483	0.016313
1484	0.00697468
1485	0.020643
1486	0.0776455
1487	0.00958159
1488	0.023009
1489	0.00713622
1490	0.0670641
1491	0.00634241
1492	0.00861249
1493	0.00762624
1494	0.0142537
1495	0.00747158
1496	0.00603852
1497	0.0461831
1498	0.00684769
1499	0.00757112
1500	0.0137594
1501	0.00565552
1502	0.0176077
1503	0.0146579
1504	0.0586879
1505	0.00350795
1506	0.0138126
1507	0.0525831
1508	0.0141401
1509	0.00599026
1510	0.00797305
1511	0.0233264
1512	0.0299626
1513	0.0079341
1514	0.0543504
1515	0.00780539
1516	0.0057799
1517	0.0124328
1518	0.0176418
1519	0.0125254
1520	0.0141983
1521	0.0303155
1522	0.00376637
1523	0.00588239
1524	0.00653802
1525	0.0132614
1526	0.00825277
1527	0.0118204
1528	0.0547017
1529	0.0107831
1530	0.00626169
1531	0.0118584
1532	0.00879918
1533	0.00634805
1534	0.00711308
1535	0.0276395
1536	0.00816129
1537	0.00724029
1538	0.0151324
1539	0.010323
1540	0.0408621
1541	0.023361
1542	0.00537849
1543	0.0126138
1544	0.0311965
1545	0.00681075
1546	0.00843692
1547	0.0188701
1548	0.0101134
1549	0.0653027
1550	0.140488
1551	0.0159143
1552	0.0643762
1553	0.0460124
1554	0.057285
1555	0.0265442
1556	0.00897064
1557	0.021543
1558	0.00998007
1559	0.00392743
1560	0.0106313
1561	0.00762731
1562	0.0136871
1563	0.015505
1564	0.00777781
1565	0.00682146
1566	0.00735413
1567	0.0250191
1568	0.0564112
1569	0.0235945
1570	0.00992684
1571	0.066007
1572	0.00628026
1573	0.00641617
1574	0.00716844
1575	0.0121944
1576	0.0146438
1577	0.0145593
1578	0.0358651
1579	0.00994122
1580	0.126164
1581	0.023121
1582	0.00992626
1583	0.0132571
1584	0.0127218
1585	0.0312318
1586	0.00444225
1587	0.0112168
1588	0.00893521
1589	0.031165
1590	0.0286098
1591	0.0115501
1592	0.0228701
1593	0.0235912
1594	0.00570297
1595	0.0104327
1596	0.0149298
1597	0.0332961
1598	0.00625578
1599	0.0189603
1600	0.0166417
1601	0.00938651
1602	0.00749624
1603	0.0220274
1604	0.00830423
1605	0.0325812
1606	0.0603111
1607	0.0105791
1608	0.0381159
1609	0.0157052
1610	0.0595169
1611	0.0161616
1612	0.0638254
1613	0.0222246
1614	0.00714442
1615	0.0421143
1616	0.00578783
1617	0.0113347
1618	0.00696687
1619	0.0360171
1620	0.00694432
1621	0.0226198
1622	0.0118363
1623	0.0119
1624	0.02418
1625	0.033372
1626	0.00942057
1627	0.0510366
1628	0.00756431
1629	0.0144183
1630	0.0171804
1631	0.00951154
1632	0.0146228
1633	0.0164928
1634	0.0310621
1635	0.0296966
1636	0.0439949
1637	0.100274
1638	0.00808159
1639	0.0087284
1640	0.0095394
1641	0.00745047
1642	0.00840662
1643	0.0223694
1644	0.0428523
1645	0.0318257
1646	0.0107405
1647	0.0604124
1648	0.0259226
1649	0.0102963
1650	0.00949619
1651	0.0196736
1652	0.0226519
1653	0.00906379
1654	0.0075234
1655	0.00661871
1656	0.0261754
1657	0.00776341
1658	0.015685
1659	0.0116329
1660	0.0323013
1661	0.0092355
1662	0.00594979
1663	0.0205981
1664	0.0407735
1665	0.0598844
1666	0.0227817
1667	0.0437779
1668	0.0653969
1669	0.00841732
1670	0.00663125
1671	0.00755767
1672	0.0260643
1673	0.0274698
1674	0.0114367
1675	0.0121453
1676	0.00869948
1677	0.0328796
1678	0.0358113
1679	0.00750222
1680	0.0560271
1681	0.00498763
1682	0.0166041
1683	0.00636906
1684	0.0159861
1685	0.019331
1686	0.0287951
1687	0.00778066
1688	0.0105825
1689	0.0138593
1690	0.0188719
1691	0.014987
1692	0.0101158
1693	0.0173364
1694	0.0151854
1695	0.015633
1696	0.0531403
1697	0.0352625
1698	0.0143673
1699	0.00699322
1700	0.0078848
1701	0.00819702
1702	0.00629859
1703	0.0304485
1704	0.0115661
1705	0.00665266
1706	0.00622543
1707	0.0372607
1708	0.0082147
1709	0.00674719
1710	0.0145825
1711	0.0469395
1712	0.0102987
1713	0.00991491
1714	0.0132794
1715	0.0076852
1716	0.00706681
1717	0.0411552
1718	0.00895626
1719	0.00602918
1720	0.0402623
1721	0.0105375
1722	0.00536584
1723	0.00599274
1724	0.0104216
1725	0.0232088
1726	0.0197144
1727	0.00843379
1728	0.00535476
1729	0.039895
1730	0.0526752
1731	0.00706749
1732	0.0248771
1733	0.0144653
1734	0.00641498
1735	0.0109556
1736	0.0333581
1737	0.0106551
1738	0.00676688
1739	0.0104816
1740	0.00804313
1741	0.02267
1742	0.0102319
1743	0.0295127
1744	0.0188177
1745	0.0137705
1746	0.00612714
1747	0.0128988
1748	0.0209499
1749	0.0125356
1750	0.0188427
1751	0.0983782
1752	0.00760001
1753	0.0617897
1754	0.014075
1755	0.00730373
1756	0.012224
1757	0.0588853
1758	0.00788777
1759	0.00667573
1760	0.0119658
1761	0.0195609
1762	0.0574378
1763	0.00916711
1764	0.0119467
1765	0.0174159
1766	0.0100219
1767	0.0101493
1768	0.0127223
1769	0.0300571
1770	0.00812245
1771	0.0342606
1772	0.0138475
1773	0.038897
1774	0.0527592
1775	0.0478002
1776	0.0102317
1777	0.0424973
1778	0.00969184
1779	0.00827765
1780	0.0063805
1781	0.0162685
1782	0.00628309
1783	0.0120248
1784	0.0246912
1785	0.0196187
1786	0.0242076
1787	0.0372334
1788	0.00813503
1789	0.0451822
1790	0.00837222
1791	0.0560658
1792	0.0246132
1793	0.00511215
1794	0.00547727
1795	0.00916496
1796	0.0116727
1797	0.0462195
1798	0.0158755
1799	0.0152152
1800	0.0118104
1801	0.00727261
1802	0.00665578
1803	0.0307839
1804	0.00890913
1805	0.00614934
1806	0.0396956
1807	0.00847648
1808	0.00574098
1809	0.0225514
1810	0.00454349
1811	0.00729879
1812	0.00569345
1813	0.0176651
1814	0.00599114
1815	0.0237438
1816	0.0137378
1817	0.0300255
1818	0.00795418
1819	0.00752373
1820	0.0224262
1821	0.0255165
1822	0.0364537
1823	0.0128309
1824	0.00924743
1825	0.00808857
1826	0.00705756
1827	0.00941071
1828	0.0181755
1829	0.00631825
1830	0.00836911
1831	0.0067007
1832	0.00773578
1833	0.00873544
1834	0.0128819
1835	0.0076476
1836	0.00520906
1837	0.00942413
1838	0.00900664
1839	0.0114812
1840	0.0103451
1841	0.0487849
1842	0.0644363
1843	0.00689875
1844	0.00797548
1845	0.0049794
1846	0.0225728
1847	0.0102424
1848	0.00604383
1849	0.010331
1850	0.0092826
1851	0.00845779
1852	0.00672434
1853	0.0077467
1854	0.129244
1855	0.00601706
1856	0.00661466
1857	0.00745394
1858	0.0369967
1859	0.060088
1860	0.00605977
1861	0.0320423
1862	0.0139122
1863	0.0478312
1864	0.0196681
1865	0.0451221
1866	0.0257564
1867	0.0120145
1868	0.00672963
1869	0.00675285
1870	0.00798448
1871	0.0117865
1872	0.0567026
1873	0.00732947
1874	0.00775927
1875	0.00658313
1876	0.033395
1877	0.0099676
1878	0.0200116
1879	0.0404759
1880	0.0386556
1881	0.0030301
1882	0.0608288
1883	0.0156752
1884	0.00602415
1885	0.00730789
1886	0.00564123
1887	0.0362517
1888	0.0357819
1889	0.00766024
1890	0.00711017
1891	0.0483796
1892	0.00975531
1893	0.0214567
1894	0.00572622
1895	0.0257381
1896	0.00963506
1897	0.0135574
1898	0.0249299
1899	0.0134605
1900	0.062007
1901	0.0117894
1902	0.0244875
1903	0.0100903
1904	0.0255228
1905	0.0205255
1906	0.0227416
1907	0.0594609
1908	0.0296967
1909	0.0102817
1910	0.0544912
1911	0.066004
1912	0.0191135
1913	0.0108675
1914	0.0349252
1915	0.00598367
1916	0.0529748
1917	0.0239396
1918	0.0153144
1919	0.00666653
1920	0.013029
1921	0.0328896
1922	0.0118856
1923	0.0144984
1924	0.00517141
1925	0.00951223
1926	0.0205287
1927	0.00860659
1928	0.0758037
1929	0.00729659
1930	0.0193521
1931	0.0130511
1932	0.00893042
1933	0.0674512
1934	0.00599613
1935	0.00581071
1936	0.00825751
1937	0.0344976
1938	0.0216818
1939	0.0267658
1940	0.00757547
1941	0.00922233
1942	0.0109912
1943	0.00530872
1944	0.0123701
1945	0.0140932
1946	0.0173253
1947	0.0504376
1948	0.030648
1949	0.0318393
1950	0.0249792
1951	0.00704581
1952	0.0652608
1953	0.00794553
1954	0.0653972
1955	0.0100303
1956	0.0109425
1957	0.0072713
1958	0.016944
1959	0.0105032
1960	0.00677932
1961	0.0695991
1962	0.00914022
1963	0.0180547
1964	0.00606251
1965	0.0424623
1966	0.0100334
1967	0.0109281
1968	0.00616736
1969	0.0275118
1970	0.0125211
1971	0.0107054
1972	0.0118628
1973	0.0193711
1974	0.0485178
1975	0.00863518
1976	0.0367826
1977	0.0107663
1978	0.00562187
1979	0.0070474
1980	0.0062017
1981	0.0680088
1982	0.00962942
1983	0.0592998
1984	0.00350096
1985	0.00706171
1986	0.0576373
1987	0.0431374
1988	0.00682141
1989	0.0109579
1990	0.020676
1991	0.00630328
1992	0.0357666
1993	0.0181324
1994	0.00929752
1995	0.00648341
1996	0.0329652
1997	0.00548852
1998	0.00751972
1999	0.00675959
[truncated: 8,001 more rows]

## Sheet: Fig.5
#	No	a	b	c	d	e	f	g	h	i
1	42.8136	27.4567	41.0748	14.7989	40.9044	13.1611	42.8136	13.3132	6.40416	2.40132
2	25.3247	29.5463	24.31	8.58228	24.3859	9.62116	25.3247	9.19103	9.04722	2.76176
3	27.3674	20.2199	28.3036	11.4381	27.0382	11.3537	27.3674	9.20313	4.83447	1.93406
4	12.983	13.6509	11.9618	8.88778	12.7981	8.65214	12.983	4.27398	6.64098	2.44654
5	6.76118	4.67606	3.8494	6.45	5.56582	6.44627	6.76118	1.71575	0.712482	0.152503
6	16.407	16.2346	12.3785	14.2632	16.2589	14.1509	16.407	4.35732	5.34863	1.45874
7	16.132	10.2471	15.1154	6.40609	15.4628	6.03189	16.132	5.52359	3.82547	1.04348
8	14.6444	12.6026	17.5521	11.2189	14.5126	11.065	14.6444	5.62127	8.71573	2.62149
9	7.79928	18.7685	7.50004	6.25971	7.71152	6.31956	7.79928	2.58226	8.45958	2.42272
10	11.9686	19.4182	10.466	10.9185	11.9366	10.8726	11.9686	3.96341	9.60693	3.20228
11	15.2855	8.62682	13.4351	13.0529	15.1768	12.9117	15.2855	6.37604	5.94224	1.91972
12	38.0225	32.594	39.5335	27.3031	37.2764	26.9973	38.0225	12.1676	6.81444	2.00403
13	33.8135	39.4012	30.4939	22.6001	33.4073	22.6231	33.8135	10.4441	17.6608	4.01862
14	23.0841	10.064	22.3909	11.7497	16.7643	11.4388	23.0841	7.98971	3.60255	1.20081
15	16.691	95.3443	14.3827	13.1995	16.447	13.0992	16.691	5.22816	10.8331	2.81014
16	9.83698	4.93631	8.35132	9.28233	9.82112	9.28111	9.83698	3.00149	4.07835	1.11272
17	20.778	30.7296	20.3633	14.6897	12.7114	14.3927	20.778	6.51771	7.4093	1.80292
18	15.313	29.8354	13.5713	13.4147	15.0477	13.3695	15.313	5.05729	14.4167	4.00523
19	25.7212	5.9514	30.59	17.7931	25.107	17.5472	25.7212	9.132	3.08515	0.841419
20	14.6638	60.011	12.1802	13.3565	13.8197	13.2707	14.6638	4.07735	14.8068	4.40218
21	20.7959	8.54221	24.4123	13.2091	20.4989	12.7656	20.7959	7.0332	0.962805	0.277365
22	21.1478	5.91929	18.3383	14.3499	20.7394	14.0193	21.1478	6.33479	3.55311	0.969035
23	18.7319	38.4578	16.5227	14.5408	18.4885	14.4846	18.7319	5.081	17.2225	4.40729
24	9.66018	14.0877	11.3284	7.11973	9.50199	7.01844	9.66018	3.69145	9.1025	2.77024
25	254	191.178	243.516	65.1283	253.245	240.089	42.214	75.6868	12.0006	4.00528
26	6.79063	25.5178	5.7853	5.74622	6.71714	5.78802	6.79063	1.958	6.03959	2.01308
27	11.3745	8.00648	14.3733	8.72466	11.2059	8.63507	11.3745	4.51418	3.97059	1.08288
28	97.8881	76.4643	98.2857	23.24	97.6981	94.6882	18.4693	30.573	5.7286	1.63833
29	18.7721	23.0503	16.551	16.6839	18.559	16.6492	18.7721	5.14178	11.2842	3.22809
30	19.7701	32.5963	21.5407	12.5451	19.2683	12.2224	19.7701	6.10587	14.4064	3.20199
31	12.7709	13.3855	12.3865	11.3577	12.721	11.2719	12.7709	4.48089	7.42842	2.47613
32	20.9914	16.6262	22.7495	18.1162	19.6477	18.2598	20.9914	6.63791	3.04286	1.05607
33	63.768	19.0297	56.0407	20.9447	61.0827	19.6841	63.768	19.5463	7.65488	3.00001
34	30.6349	25.3568	32.5951	22.2191	30.2889	21.665	30.6349	9.7944	17.7824	5.41186
35	26.9182	15.5242	25.7554	20.2313	26.5966	20.41	26.9182	8.02445	8.01559	2.40454
36	21.3425	18.4595	17.9863	17.9657	21.2591	17.7925	21.3425	5.97398	12.804	4.00112
37	7.73859	65.3798	7.24669	5.46681	7.59687	5.36237	7.73859	3.61626	12.4124	3.60408
38	12.6129	31.1041	7.99663	11.3627	12.5125	11.3111	12.6129	3.65646	12.8044	4.0014
39	50.9847	23.7931	50.3212	24.356	49.1098	24.981	50.9847	16.3936	7.22795	2.40963
40	105.202	49.3107	95.1578	29.3946	100.447	30.778	105.202	32.8826	18.4488	4.71952
41	32.6532	67.4246	31.5485	8.81326	31.9441	7.07301	32.6532	10.4986	7.62043	2.80692
42	22.266	26.7111	17.0836	17.2795	21.8658	17.4414	22.266	6.26682	5.37534	1.89113
43	134.97	102.217	131.089	24.589	128.945	130.674	18.5555	41.7428	5.49484	1.4294
44	21.3237	14.8356	18.9296	12.1273	20.8557	11.8545	21.3237	6.90568	6.47226	1.62391
45	19.5463	29.03	18.2705	12.4303	19.4029	12.0286	19.5463	6.00792	10.0157	2.8058
46	26.5712	31.1581	25.509	13.735	25.4709	13.3046	26.5712	7.63734	14.8077	3.60229
47	30.1194	13.6387	29.1865	10.3846	29.0224	9.41917	30.1194	9.47571	5.74266	1.77172
48	19.9653	11.4594	17.7149	9.27514	19.2388	8.82321	19.9653	6.25867	2.91119	1.23703
49	215.667	23.0715	214.275	39.4775	212.459	154.27	78.0601	69.0607	5.36639	1.4641
50	15.3427	12.6271	13.4025	11.8201	14.8677	11.897	15.3427	4.50161	2.17598	0.725038
51	27.8491	8.72375	30.7185	14.3723	21.3205	13.8224	27.8491	9.53708	4.24564	1.21305
52	45.5001	10.545	50.7462	21.2764	43.8252	20.2427	45.5001	15.357	4.9355	1.07525
53	15.415	13.5386	13.659	13.427	15.3669	13.3267	15.415	4.28075	4.80554	1.60167
54	18.28	6.33847	12.8584	16.5926	18.2193	16.4754	18.28	4.9987	2.35853	0.907111
55	40.5163	7.41791	38.1542	19.4494	39.7316	19.6468	40.5163	12.8003	4.43524	1.3047
56	11.9607	85.9528	16.3205	9.59014	11.8359	9.63769	11.9607	4.44569	14.1776	3.65395
57	6.69283	5.30002	7.99141	5.35336	6.63345	5.28967	6.69283	2.4839	1.85433	0.505997
58	25.4415	12.9474	21.2955	14.6034	24.8057	14.2272	25.4415	8.18842	7.85743	2.65944
59	24.8253	147.523	24.1406	9.29532	23.6513	8.65384	24.8253	8.05188	11.2562	3.21582
60	33.1093	14.1479	25.5658	21.5206	32.4485	21.781	33.1093	9.51235	9.1401	3.51434
61	34.179	9.38155	31.2623	22.2815	33.6022	21.4733	34.179	9.79937	1.00076	0.428882
62	16.8725	14.2337	21.3083	14.4144	16.7135	14.4347	16.8725	6.09304	7.45252	2.42731
63	16.6201	5.39459	9.76529	16.062	16.1472	16.0591	16.6201	4.99566	3.20203	0.800616
64	15.6497	18.9306	12.3126	12.4651	15.5122	12.4716	15.6497	4.33439	8.81554	2.80519
65	16.7625	12.8043	14.6048	10.8203	16.303	10.5769	16.7625	5.70674	4.52593	1.94028
66	11.8352	36.812	8.98914	9.18183	11.6848	9.26289	11.8352	3.35356	13.6484	4.01678
67	25.4327	5.13435	27.2039	12.032	20.5544	11.4075	25.4327	9.07237	1.69596	0.462525
68	11.8327	7.44085	9.94889	9.82861	11.7192	9.73248	11.8327	3.90597	4.80101	1.6003
69	12.0091	29.0812	15.8168	6.13008	11.7624	6.20522	12.0091	4.97254	8.71785	2.69511
70	16.5802	5.22551	12.9327	11.4714	10.5282	11.2877	16.5802	5.45024	0.188162	0.0627238
71	10.6192	20.9677	10.0937	8.98603	10.5652	8.88184	10.6192	2.98228	10.8043	3.60128
72	16.8228	17.817	15.8084	13.1489	16.6976	12.9924	16.8228	5.2311	10.9345	3.13385
73	67.2651	15.458	64.3709	16.0948	64.8793	13.2182	67.2651	20.5144	8.24685	2.52306
74	21.3358	15.7123	20.0388	10.85	20.9451	10.2287	21.3358	6.85098	7.60271	2.80075
75	14.1491	3.40661	12.7131	10.805	14.0737	10.6019	14.1491	4.38132	2.60036	0.650211
76	12.0644	12.3906	10.0959	8.03493	11.8315	7.90493	12.0644	3.33625	9.72103	2.52031
77	51.019	6.77007	50.172	14.2423	50.2354	11.585	51.019	16.0871	4.41713	1.40828
78	14.9824	12.1794	16.0691	7.36091	14.5527	6.95105	14.9824	5.09115	6.00147	2.00046
79	18.7703	5.5499	17.3787	10.9674	18.3129	10.658	18.7703	5.61006	1.15236	0.750684
80	41.2399	16.5621	40.8735	12.3422	39.3364	10.9777	41.2399	13.1615	8.60409	2.6656
81	12.8402	16.2441	16.5503	7.40887	12.636	7.0943	12.8402	4.63161	8.56825	2.65908
82	39.166	16.7079	33.1687	13.2854	37.5043	12.0797	39.166	11.9188	4.20561	1.80197
83	31.0509	10.0185	28.4548	12.9424	30.1492	11.7255	31.0509	9.88446	4.76157	1.58719
84	31.6477	17.1088	29.0623	16.1248	31.2811	15.261	31.6477	10.2376	8.83538	3.46843
85	24.5873	220.97	24.0532	16.9411	24.1354	16.5179	24.5873	7.42651	9.25993	2.81842
86	12.6405	32.5398	16.7104	5.62234	12.0642	5.44243	12.6405	4.80761	15.2036	5.60107
87	35.4063	19.014	32.9967	14.3589	34.7497	13.0827	35.4063	10.9404	6.70415	1.87711
88	21.8535	19.4486	22.2756	10.0632	21.4785	9.37765	21.8535	7.21852	7.20307	2.40098
89	37.394	11.9948	37.1195	19.9496	36.2218	19.1937	37.394	11.3728	5.51632	1.72264
90	244.489	28.5601	231.161	46.1386	228.353	43.2774	244.489	77.1087	8.13469	2.9284
91	28.7813	17.3342	25.0322	14.4227	27.4736	14.0284	28.7813	8.71548	4.54648	1.312
92	17.8264	6.06126	15.6987	10.5217	17.4906	10.1303	17.8264	5.76145	4.07343	1.18581
93	33.5285	32.4566	33.8731	17.965	24.7754	17.2747	33.5285	11.1442	6.00447	2.00136
94	34.175	4.1171	33.5179	15.6922	33.0412	14.9004	34.175	11.2775	1.17499	0.258664
95	24.5433	10.3478	23.8107	16.9782	23.8935	16.7138	24.5433	7.39605	6.40078	2.40024
96	31.5203	3.59488	27.9137	13.0785	30.0067	12.3418	31.5203	9.38602	0.40037	0.400112
97	19.7111	17.0239	17.1577	17.1528	10.7001	17.0757	19.7111	7.31887	7.40203	1.80058
98	66.481	117.933	73.7643	13.9287	66.2495	63.0033	8.82043	22.4784	7.82635	2.31411
99	62.8595	37.3907	63.363	20.2808	60.674	17.766	62.8595	19.3813	15.207	4.00225
100	26.9622	18.2203	28.1639	12.3167	26.0364	11.6535	26.9622	9.19167	6.43334	1.95809
101	30.3509	22.0896	27.3189	13.422	29.577	13.4678	30.3509	9.76659	11.4101	3.3557
102	16.8057	13.6945	17.1049	9.98133	16.4234	9.64503	16.8057	5.12821	5.74195	1.47329
103	22.9984	11.7031	22.7092	15.6115	22.8273	15.2029	22.9984	6.25978	2.40515	0.802262
104	14.3862	10.2041	14.3674	12.2403	14.2672	12.1218	14.3862	4.74469	8.00038	2.40012
105	143.392	314.616	142.519	31.4665	143.306	139.092	24.3256	44.2197	16.9641	5.62445
106	16.8824	11.4596	18.2519	9.57307	16.6017	9.14603	16.8824	5.77013	5.30422	1.85783
107	142.159	96.4431	136.407	30.1177	141.635	128.569	33.9011	42.7677	10.0628	2.90017
108	738.379	164.924	733.386	589.975	729.6	24.1242	738.379	231.645	1.12178	0.226818
109	16.6475	20.9791	16.4404	12.0783	16.4316	11.8225	16.6475	5.14676	8.1612	2.84135
110	14.1517	22.3619	17.976	11.9438	14.043	11.9511	14.1517	5.18634	8.42153	2.80735
111	8.21421	21.0631	7.25056	6.23707	8.08131	6.16775	8.21421	2.68775	7.55478	2.26683
112	63.3923	388.987	63.3847	8.84966	63.3431	4.13757	63.3923	20.1603	10.0961	3.36452
113	19.6956	14.0806	14.265	11.4499	19.3829	10.9785	19.6956	6.05285	2.86792	1.28645
114	11.0799	29.1385	12.6955	9.79772	11.0193	9.7955	11.0799	3.66741	19.6225	5.20711
115	203.58	14.6165	176.37	43.6953	196.767	45.0422	203.58	64.127	1.71705	0.624719
116	58.7617	14.5271	53.8949	19.1827	56.3302	16.8933	58.7617	18.3754	7.79966	2.42052
117	24.9092	20.6603	23.0034	12.05	24.4279	11.2982	24.9092	7.96206	8.52078	3.24021
118	257.024	216.373	253.386	87.2772	256.098	231.382	49.6284	80.1229	13.4159	4.19376
119	21.6482	13.782	23.6061	15.5895	21.3502	15.3145	21.6482	7.29852	5.04218	1.48154
120	19.7447	18.9827	9.86138	18.1829	10.6531	18.1151	19.7447	5.74232	1.40427	0.601656
121	7.16183	9.67608	8.55703	4.3467	7.01698	4.2329	7.16183	2.58224	6.60325	1.80098
122	22.8826	7.44957	23.7829	7.81184	22.0087	6.89853	22.8826	7.26368	4.91213	1.3545
123	26.3885	19.3123	26.1733	10.9996	20.3686	10.3796	26.3885	8.21363	2.6081	1.00256
124	23.0315	9.24494	18.1743	17.3416	22.7564	17.3261	23.0315	6.47397	4.01503	0.80412
125	36.8022	12.8697	36.4232	14.4562	35.7228	13.5612	36.8022	11.4373	3.86913	1.47908
126	17.7194	10.7042	14.6887	13.3905	17.4028	13.4173	17.7194	6.10363	1.47658	0.567847
127	11.6987	15.7869	11.9013	8.13861	11.6384	8.18793	11.6987	3.25912	6.42552	1.60701
128	32.6271	15.4442	27.5696	18.5307	31.5083	17.9355	32.6271	10.5258	7.72657	2.81984
129	16.0414	27.0379	18.6706	7.8061	15.7967	7.40602	16.0414	5.71658	11.614	3.60463
130	23.1746	10.5478	17.2843	15.0397	22.6377	14.7781	23.1746	6.29407	3.30967	1.00729
131	13.9855	22.9165	10.8277	10.7591	13.8504	10.5929	13.9855	4.27131	6.09714	1.81261
132	11.6773	7.84098	12.0366	9.46126	6.14951	9.34645	11.6773	3.5735	3.98477	0.797005
133	62.918	18.2225	58.4435	16.7383	60.0421	14.5786	62.918	19.8452	7.54761	2.65337
134	52.0516	9.67061	52.2317	10.2443	50.068	7.25541	52.0516	16.6455	6.80072	2.00022
135	11.4982	7.64022	12.9653	9.10033	11.1083	9.01892	11.4982	4.07044	1.67368	0.456474
136	130.919	16.2321	121.026	34.1929	123.138	29.5028	130.919	40.6926	2.2635	1.00202
137	31.8846	7.49219	30.2837	15.3275	31.3434	14.2989	31.8846	8.83823	2.74564	0.875999
138	20.9462	1.45433	17.8994	11.3795	20.6131	11.3125	20.9462	6.15573	3.86408	0.772952
139	54.3122	12.2034	58.1194	14.5638	53.3964	11.6741	54.3122	17.6615	6.26345	2.18402
140	15.5436	13.318	11.7325	9.19399	15.1425	8.97641	15.5436	5.06887	4.69303	2.53185
141	6.01009	3.24616	7.28615	3.91047	5.91302	3.94898	6.01009	2.01105	3.20268	0.801128
142	33.1065	17.5848	33.9977	8.49592	31.1343	7.38445	33.1065	10.6496	5.46586	1.78164
143	12.0648	17.7384	8.88203	11.2929	12.0127	11.2783	12.0648	3.4827	10.4047	3.20133
144	12.5844	12.3647	10.3124	11.7048	12.1031	11.6694	12.5844	3.90771	4.97468	1.57476
145	32.9521	42.9301	29.4564	16.8605	23.4622	16.1518	32.9521	10.1243	4.01759	1.60577
146	11.7316	11.6112	8.80763	8.18591	11.4213	8.196	11.7316	4.0792	1.73582	0.747209
147	23.9303	16.264	17.6102	20.0651	23.8248	19.8628	23.9303	7.35065	8.87954	3.32969
148	23.0605	24.5858	20.8316	14.9212	15.9037	14.5649	23.0605	7.31859	5.42778	1.41234
149	14.2085	16.5551	10.5684	12.2969	13.4578	12.307	14.2085	3.90995	6.33545	2.65863
150	15.1756	11.2018	14.3162	13.0319	15.1137	12.88	15.1756	3.94329	5.12246	1.6333
151	47.748	5.33725	45.0857	17.2288	46.4434	15.697	47.748	14.5899	1.90587	0.649702
152	5.33275	14.5809	6.83961	4.14226	5.23214	4.1021	5.33275	2.01089	8.43449	2.86588
153	9.52703	38.7771	9.99399	7.96905	8.91798	8.39981	9.52703	3.37804	13.2247	3.60695
154	78.8418	9.13183	69.0021	25.4699	75.0218	23.0781	78.8418	23.7697	1.7564	0.752707
155	30.8916	16.1015	28.8304	20.8557	30.1042	21.169	30.8916	10.0683	8.37102	2.54771
156	14.1536	35.6759	12.3282	7.90885	13.898	7.50598	14.1536	4.63993	15.2042	4.80139
157	31.4159	8.95505	28.9087	21.6818	30.8425	21.3848	31.4159	8.6868	3.6042	1.20138
158	10.6284	12.3877	8.36847	9.01045	10.0868	8.94619	10.6284	2.97598	1.88031	0.513313
159	62.4579	25.2015	59.1807	12.3778	61.797	52.015	18.9841	19.497	5.01435	1.80452
160	34.8791	14.6747	34.6383	22.6981	33.9757	22.22	34.8791	9.47985	7.3228	1.86367
161	22.9832	15.5471	21.3927	15.0165	15.577	15.233	22.9832	6.927	4.03615	1.34492
162	16.79	41.4511	15.7438	11.6804	16.6264	11.4928	16.79	4.96019	12.0131	4.00447
163	44.801	24.4779	38.0216	25.1991	42.9914	26.2518	44.801	13.7348	4.44896	2.01445
164	32.014	14.0905	32.0263	22.3655	21.2123	21.9569	32.014	9.45818	1.16901	0.25676
165	36.3376	27.7583	33.5062	12.5984	34.4856	11.8291	36.3376	11.4102	10.0069	2.80202
166	39.459	37.389	37.9763	21.7351	38.3875	22.1002	39.459	11.7005	11.2238	3.17291
167	27.9951	6.78919	26.0631	13.1057	27.1473	12.3896	27.9951	8.52008	2.80444	0.840055
168	31.7209	51.4137	29.9365	17.7958	30.853	17.197	31.7209	9.80716	15.2182	4.00562
169	24.8813	12.2309	24.8404	14.0552	24.3286	13.6619	24.8813	8.62417	4.73193	1.57742
170	19.8672	19.717	18.3377	10.3043	19.3411	10.3618	19.8672	6.76682	10.8354	3.66032
171	19.789	17.4877	17.7304	12.1014	14.6877	11.6574	19.789	5.86133	5.53642	1.71818
172	31.1941	44.125	27.3539	13.7737	30.5162	12.9605	31.1941	8.81352	6.82785	2.00853
173	18.6263	7.46151	19.8642	14.8989	18.3196	14.7926	18.6263	6.0898	4.40087	2.00023
174	35.0945	7.52551	30.8644	13.5687	33.156	12.946	35.0945	11.1613	9.19897	2.29064
175	80.9795	28.0717	73.5194	22.3167	78.842	19.0684	80.9795	25.9606	11.2087	4.80311
176	24.7561	20.0112	26.5699	7.25552	24.4577	6.06919	24.7561	8.25319	8.82855	2.74448
177	17.2067	23.2681	14.6185	14.3599	16.9761	14.2769	17.2067	5.40599	10.4337	3.20857
178	30.541	10.6312	26.9388	13.6946	29.9372	12.7999	30.541	8.7194	5.67309	2.01833
179	8.08945	2.84376	6.93888	4.78881	7.87841	4.63875	8.08945	2.38876	2.97976	0.631841
180	46.1669	18.6051	41.2424	26.3995	44.5186	25.8267	46.1669	13.2432	15.2016	4.00049
181	27.0208	36.9281	30.0618	16.9152	26.2867	17.6693	27.0208	9.7431	15.2853	4.02516
182	121.818	9.23258	112.704	30.0171	117.142	24.5746	121.818	36.8096	5.59068	1.86428
183	169.639	492.734	171.612	23.259	169.53	7.89776	169.639	52.8388	13.0049	4.04223
184	12.4173	22.6094	9.99585	11.323	12.3739	11.2522	12.4173	3.56343	10.4026	3.20083
185	73.6333	61.3551	71.9408	21.1409	73.0774	62.4166	27.9664	23.9705	6.99864	2.24701
186	30.477	14.2224	29.7415	13.2355	29.8193	12.1499	30.477	9.25244	1.21269	0.629974
187	517.276	111.022	436.815	107.023	504.514	93.4893	517.276	158.469	20.1975	5.66186
188	25.5332	26.9587	23.1943	16.7648	25.0739	16.5081	25.5332	7.54368	10.4198	3.20601
189	43.9403	17.0477	41.299	13.9744	42.7353	11.8437	43.9403	13.8029	1.63165	0.5683
190	20.0588	22.4321	22.5099	9.23962	19.5491	8.76779	20.0588	6.94646	8.57925	3.217
191	10.5303	20.8711	7.55147	6.63011	6.11417	6.61242	10.5303	3.45061	5.01543	1.8055
192	23.9216	12.6902	22.0223	15.9223	23.6613	15.4715	23.9216	7.55715	4.44229	1.39943
193	40.4075	7.88418	35.8232	18.2715	40.0506	16.5622	40.4075	11.6574	2.07976	0.904966
194	27.2896	10.9965	25.1265	18.5491	26.8558	18.6623	27.2896	8.31076	4.65556	1.56928
195	13.0479	26.6892	12.9421	9.2023	12.9875	8.92521	13.0479	5.32804	10.8074	2.80215
196	56.764	13.3224	55.5674	22.0199	54.7214	20.3428	56.764	18.0137	0.950461	0.300655
197	20.5014	16.8412	17.0652	14.5953	20.3129	14.2435	20.5014	6.4192	6.65887	1.63973
198	35.1528	38.7385	34.1672	17.0026	34.2069	16.1776	35.1528	10.7709	10.8179	3.60561
199	57.7695	36.7253	56.0486	17.4681	55.038	15.3972	57.7695	18.2748	8.80955	3.2029
200	36.5711	41.6969	29.1805	23.5501	35.5908	23.9398	36.5711	9.92524	10.0694	3.623
201	34.2326	38.7458	25.1819	17.5272	33.3543	17.5036	34.2326	9.50422	17.2315	6.01018
202	21.6346	13.424	19.5649	15.5493	21.2739	15.298	21.6346	5.6724	5.09266	1.9586
203	16.8753	13.5096	15.9961	10.9273	16.646	10.8278	16.8753	4.91856	10.0064	2.80201
204	17.6184	13.1252	18.2159	15.1151	17.4135	15.0292	17.6184	5.28159	12.401	3.60029
205	44.0195	21.6467	36.3664	23.249	42.9232	21.922	44.0195	12.7524	10.4014	2.40045
206	56.6305	5.52994	56.1305	13.4502	54.6004	12.1013	56.6305	17.7114	5.62685	1.34228
207	33.0908	20.9333	34.2917	19.7011	32.4404	19.7949	33.0908	10.4644	8.41997	2.80729
208	25.8545	11.3631	22.3287	16.0427	24.9154	15.9763	25.8545	7.83683	6.41922	1.95879
209	12.1303	37.9154	9.60812	10.5949	11.9886	10.5441	12.1303	3.75789	9.60326	3.20105
210	31.9877	29.4913	34.5223	14.3441	30.5684	13.5699	31.9877	10.1706	8.00387	3.20118
211	28.1375	21.6914	29.5217	14.2135	28.0061	25.4863	15.8199	9.44714	5.45813	1.79842
212	23.8354	18.0711	30.579	16.0588	23.3614	15.7465	23.8354	9.07714	7.20496	2.40156
213	58.8305	51.9201	52.0784	17.5681	58.264	19.2465	58.8305	18.393	14.1526	3.64444
214	49.9001	19.2915	44.3546	22.358	48.7484	22.9005	49.9001	15.1467	6.82921	2.0097
215	21.1799	13.0007	20.2549	16.4926	21.0676	16.1185	21.1799	6.4235	5.81948	1.93982
216	23.0506	24.235	22.8814	20.3333	22.8898	20.2049	23.0506	6.5565	8.80702	3.20225
217	48.1579	16.8677	46.3228	17.5837	45.9444	17.0594	48.1579	14.7101	6.93337	2.11022
218	9.75673	8.75233	6.50722	7.20873	6.27183	7.20049	9.75673	2.96878	4.10881	1.12082
219	17.0344	5.99924	14.4437	13.2028	11.011	12.9179	17.0344	5.30679	0.401185	0.400404
220	12.6875	5.4247	13.2139	8.14738	12.5736	7.87126	12.6875	3.52108	1.90488	0.547185
221	14.5883	11.3391	9.86679	12.9778	14.5327	12.8785	14.5883	3.76898	6.4161	2.1863
222	12.695	24.2345	12.0688	11.708	12.6219	11.6926	12.695	3.94476	16.805	4.00158
223	19.9969	33.1137	20.85	11.7904	19.5353	11.8556	19.9969	6.97008	14.4177	4.06905
224	27.9668	35.2806	27.5916	14.4986	27.1092	13.8887	27.9668	8.87886	19.2079	5.60237
225	22.2149	32.521	22.5926	9.79669	22.1481	19.8542	11.3733	7.24224	8.41665	2.80527
226	32.1889	14.0599	31.6848	11.4395	30.712	10.6359	32.1889	10.5085	5.42673	1.93902
227	38.2079	31.0598	36.4421	23.0333	37.5022	22.1596	38.2079	11.2692	13.3763	4.08462
228	36.079	24.2913	35.1597	12.9758	35.9302	11.2598	36.079	10.731	2.68283	1.16066
229	20.4507	13.0371	15.6632	15.0031	20.325	14.8105	20.4507	5.85933	5.70229	1.97906
230	233.895	24.7336	172.955	62.3418	222.252	78.4732	233.895	73.0161	2.7619	1.20473
231	25.8258	12.7019	22.626	18.9016	25.4206	18.6604	25.8258	7.62918	3.94674	1.0341
232	44.0899	14.2016	41.748	17.3985	43.2278	15.7057	44.0899	13.4597	10.0008	3.60024
233	14.3765	34.9373	16.3981	9.02602	14.009	8.77459	14.3765	4.73924	10.8031	2.80101
234	8.13675	7.82373	7.23705	7.28841	8.1095	7.22849	8.13675	2.6964	3.20807	1.06935
235	16.9582	11.69	17.451	11.3685	16.674	11.1805	16.9582	5.57797	1.85281	0.615465
236	41.0356	34.907	39.6283	15.0751	40.8527	14.4127	41.0356	13.3275	8.05336	3.21533
237	19.4414	20.6691	16.524	15.6361	18.2646	15.4253	19.4414	6.11253	3.37332	1.68596
238	44.4104	19.1802	46.0103	20.6827	43.588	19.6758	44.4104	13.5493	5.71623	1.84641
239	13.5013	0	15.1207	8.38787	13.3067	8.40195	13.5013	4.59879	0	0
240	15.5712	40.3366	11.3439	13.1098	15.3831	13.0485	15.5712	4.87905	4.42027	1.20632
241	73.25	12.7447	60.5463	25.0979	69.8902	26.3802	73.25	21.6092	5.54402	1.5807
242	121.182	82.6098	108.319	28.4174	117.005	28.4959	121.182	37.7353	10.1603	2.84634
243	10.5364	14.9118	9.18169	8.42262	10.4637	9.45219	10.5364	3.15283	4.28248	1.69404
244	7.64995	22.199	8.98099	4.38753	7.36417	4.34036	7.64995	2.72923	5.60551	2.40176
245	19.859	17.4086	15.8245	12.1529	19.4824	11.6399	19.859	5.97974	3.60393	1.20113
246	17.6014	8.95372	16.364	14.3751	17.4315	14.2226	17.6014	5.53028	3.20231	0.800656
247	24.6159	15.0966	19.7569	15.7411	24.4112	15.7386	24.6159	7.20254	0.733316	0.20762
248	20.8312	10.5097	19.5714	12.206	20.4313	11.7444	20.8312	6.29681	6.94048	1.84311
249	13.7711	10.0086	19.121	9.68235	13.5816	9.42625	13.7711	5.03242	7.69897	1.83317
250	19.005	14.712	18.5903	13.7826	18.7418	13.5573	19.005	6.24227	6.41663	1.90872
251	26.311	9.83686	23.4693	22.4598	26.0635	22.4256	26.311	7.35982	10.0045	2.00125
252	100.024	9.36656	93.906	23.3314	97.3067	18.822	100.024	29.9992	4.798	1.59866
253	19.5882	16.3478	14.9912	12.824	19.0835	13.0006	19.5882	5.21063	4.82531	1.60762
254	13.1947	15.9349	14.9466	10.3148	8.11234	10.1102	13.1947	4.60704	2.60132	1.00073
255	17.6745	11.996	15.5229	9.04046	17.2078	8.60358	17.6745	5.37705	3.20291	1.60087
256	14.4384	17.3915	13.8712	10.2135	14.3279	10.1685	14.4384	3.89215	5.22504	2.00798
257	35.2048	13.2728	36.6789	18.7632	34.5895	17.7882	35.2048	11.4166	2.47194	0.950656
258	4.68968	36.0681	4.92475	4.07591	4.52208	4.04345	4.68968	1.81155	10.0136	3.60448
259	20.1696	78.7319	19.2948	13.4398	19.3826	13.3866	20.1696	6.03616	5.64787	2.41456
260	19.8758	14.4565	18.8746	9.60908	19.3082	9.83583	19.8758	6.04419	2.32099	0.609651
261	13.0123	10.0182	12.937	10.3001	12.9462	10.1107	13.0123	3.78437	5.86432	1.95475
262	35.1182	18.5011	31.8302	12.9653	33.791	11.9289	35.1182	10.709	8.40242	2.80074
263	15.7939	16.1118	13.2809	13.4862	15.6893	13.3603	15.7939	4.41112	7.98706	2.23456
264	10.7028	28.9237	15.2753	7.1759	7.5156	7.01986	10.7028	4.02119	4.35562	1.63319
265	6.22363	16.2559	6.51286	5.67527	6.17176	5.66686	6.22363	1.7971	6.40417	2.40126
266	31.4564	3.35056	32.7754	11.7875	30.8167	10.7233	31.4564	10.1805	0.87498	0.335092
267	12.3432	28.7099	14.5177	9.16497	12.3193	8.98709	12.3432	4.29486	14.0507	4.16412
268	17.5425	19.5928	15.4249	11.1263	17.282	10.6689	17.5425	5.4654	9.99259	3.33085
269	13.1257	19.6362	10.5168	9.61432	12.9132	9.41759	13.1257	3.99461	7.73407	2.20973
270	20.6473	12.2337	21.2866	16.831	20.5107	16.57	20.6473	5.74268	6.3621	1.98097
271	17.8403	65.3059	16.9838	13.1631	17.6501	13.2944	17.8403	5.28674	9.36074	2.04575
272	11.6546	13.3935	7.83412	8.73303	11.4766	8.64849	11.6546	3.82409	4.25884	1.05282
273	10.8447	15.6995	9.39443	9.07131	10.7833	9.07741	10.8447	3.03198	4.55857	1.61368
274	22.3151	21.5012	21.5539	12.3892	21.7968	12.4757	22.3151	7.16513	8.69387	2.71631
275	17.2709	13.7625	18.6734	12.5144	17.1215	12.1944	17.2709	4.83502	10.9284	2.53213
276	30.5014	23.8461	28.943	12.3435	29.9341	11.1337	30.5014	10.2991	9.20351	2.8011
277	24.2133	30.8686	22.4884	10.485	23.2967	9.95031	24.2133	7.1727	12.0694	3.79311
278	10.8587	11.7399	11.354	7.62464	10.6302	7.55391	10.8587	3.54806	2.40698	0.801946
279	33.2271	15.8605	28.4166	20.7315	32.7531	20.1545	33.2271	10.0138	6.81101	2.00333
280	25.2273	73.3421	21.7207	9.37188	24.9668	8.51297	25.2273	7.71816	11.6485	3.6157
281	42.2317	37.1825	40.5617	24.6741	40.7593	24.2836	42.2317	13.3601	12.8127	4.00404
282	6.65401	22.0809	7.45579	4.95195	6.62129	4.83501	6.65401	2.17196	8.00167	2.40053
283	30.8818	17.2462	32.0044	17.7827	30.1131	18.0582	30.8818	10.7542	6.03154	1.2098
284	10.8504	10.2863	12.1269	7.92234	10.6957	7.79986	10.8504	3.82767	3.61833	0.904553
285	8.63591	11.0822	8.6656	7.70351	7.31512	7.67273	8.63591	3.13397	2.27259	0.884718
286	24.2482	22.5767	24.5981	10.9221	23.3297	10.2379	24.2482	7.52789	9.60321	2.40101
287	39.9208	196.345	39.6908	11.4321	34.8452	38.9601	10.0197	12.4272	7.31385	2.30044
288	22.166	32.3755	20.5553	13.1881	21.4062	12.8342	22.166	6.30099	12.9485	3.83191
289	25.8303	25.8527	27.7266	11.9418	25.3074	11.1521	25.8303	8.07892	15.2051	5.60156
290	42.4363	26.6102	39.4699	10.1637	41.2288	8.35567	42.4363	13.6414	14.7097	4.37474
291	28.9878	33.2507	24.6	23.8286	28.6687	23.6395	28.9878	9.00481	14.7559	4.68936
292	15.5781	13.0549	12.8795	10.9009	15.3759	10.6845	15.5781	4.02722	4.42364	1.75066
293	57.0915	33.5719	57.6889	11.5751	56.7364	45.7073	19.7106	18.7298	2.31276	0.680774
294	23.2967	6.4042	22.5592	12.4323	22.6749	11.9233	23.2967	7.05735	2.00064	1.20022
295	7.45282	11.3739	5.40776	6.51027	7.22437	6.45703	7.45282	2.74684	3.54818	1.57167
296	11.5723	6.06664	10.7765	9.18388	11.1282	9.17984	11.5723	4.05536	0.141193	0.0506774
297	7.90793	10.2767	4.73208	7.63431	7.89524	7.62339	7.90793	2.09856	6.6361	2.72313
298	30.7889	7.99419	26.472	15.3986	29.9746	14.6564	30.7889	9.42611	4.80161	1.60049
299	21.7454	3.8721	19.294	11.9956	21.3188	12.143	21.7454	6.83864	1.79461	0.678983
300	83.9009	17.061	74.5417	19.226	80.305	20.2205	83.9009	26.1712	5.83393	1.93547
301	10.098	12.5725	9.03567	9.65014	9.17083	9.62357	10.098	3.35244	8.68807	2.15726
302	48.3973	29.2774	43.7407	14.5331	46.0827	13.2723	48.3973	15.2658	11.1077	4.09785
303	18.4857	12.1734	20.8891	9.21007	18.0939	8.7835	18.4857	6.53176	8.80388	2.40127
304	29.5691	5.64383	28.5714	9.26789	28.5749	8.60949	29.5691	9.20106	3.89028	1.14504
305	119.86	33.483	115.365	22.299	117.505	16.1169	119.86	38.1745	20.0081	5.60252
306	17.4394	22.1546	17.0281	12.3952	17.2563	12.527	17.4394	5.40621	9.24037	2.81164
307	16.3112	15.3831	20.0047	12.528	15.973	12.3956	16.3112	5.36315	6.80363	2.00106
308	27.6663	15.2554	21.1193	16.3035	26.934	16.7099	27.6663	8.22054	1.83501	0.723336
309	87.5953	63.29	89.966	16.5277	86.8688	70.8187	26.1237	28.0758	6.05434	2.01728
310	21.7472	16.9114	21.7811	9.46225	16.7981	8.69922	21.7472	6.78696	3.60287	1.20083
311	30.3153	27.9202	32.6176	15.6964	29.6844	15.033	30.3153	10.4413	13.6076	4.00216
312	52.0679	14.2863	47.1634	18.8223	50.1936	17.7654	52.0679	15.9875	8.59906	2.33464
313	56.5688	5.62547	49.7432	22.6903	53.8079	21.8166	56.5688	17.6126	2.74884	0.967896
314	42.0883	6.79722	36.12	20.9728	32.1946	19.8566	42.0883	12.264	0.311828	0.0719835
315	6.84168	11.6281	5.66743	4.02063	6.73999	3.99855	6.84168	2.24045	3.06827	1.132
316	40.9665	37.8577	39.8679	19.9041	40.8349	36.5881	22.8607	13.3337	6.84678	2.08644
317	17.5694	10.1689	11.1654	15.8333	17.4964	15.7555	17.5694	4.99523	5.60494	1.60149
318	27.9111	18.857	29.7829	11.9127	26.8814	11.3085	27.9111	9.25541	8.47915	2.96449
319	56.1409	43.3185	48.8621	20.6178	54.8133	21.5725	56.1409	17.1824	9.68095	3.22618
320	24.0771	29.0617	21.2517	8.74146	23.5271	8.68474	24.0771	7.24701	7.59446	2.9068
321	19.6412	5.28971	14.8555	10.7531	19.1337	10.4947	19.6412	5.57401	0.720174	0.281165
322	41.7915	50.6278	39.2843	12.9178	39.2005	12.2745	41.7915	13.0231	21.209	6.80267
323	43.5218	6.44797	38.5675	20.1292	42.6519	18.4991	43.5218	12.6792	5.25774	1.05158
324	41.9651	8.52245	36.8608	15.5765	40.6189	14.3368	41.9651	12.9799	4.9368	1.91221
325	40.8523	36.8574	42.4385	18.7368	39.8582	18.9659	40.8523	13.5798	10.8586	3.61783
326	30.7629	10.8009	25.9092	12.878	29.9177	12.8427	30.7629	9.47134	1.61314	0.804365
327	11.0998	12.9457	10.416	7.65085	10.9198	7.50691	11.0998	3.61985	1.56512	0.521618
328	15.1592	35.8737	17.345	10.4754	15.0461	10.1955	15.1592	5.1906	8.01173	2.40349
329	15.5459	17.5873	12.8493	11.7857	15.418	11.7498	15.5459	4.57074	9.11159	2.26761
330	18.4853	19.703	19.5049	16.6466	17.8532	16.5704	18.4853	5.8458	8.18128	2.57407
331	26.7091	35.1354	21.1875	17.0177	19.4161	16.9595	26.7091	7.94004	5.46132	1.41726
332	134.049	14.1559	126.008	24.648	125.905	19.1053	134.049	41.9274	4.40125	1.2004
333	19.8597	35.9744	18.6578	14.245	19.3834	14.0836	19.8597	5.17164	13.6022	4.0007
334	553.128	16.1131	548.644	78.6456	550.269	29.5919	553.128	173.946	3.71237	1.19744
335	142.539	15.787	122.756	35.909	137.947	37.165	142.539	44.7365	9.21005	3.60341
336	9.71651	19.5597	7.98333	6.86176	9.54665	6.9197	9.71651	2.61399	8.73087	2.98454
337	459.364	400.859	458.143	61.5503	459.034	16.9429	459.364	142.521	8.93695	2.92649
338	27.3054	16.32	31.9952	10.5534	26.9193	9.6646	27.3054	9.61409	11.8621	3.42053
339	12.3667	161.133	13.8692	8.59208	12.3242	10.4553	12.3667	5.10949	12.0368	4.01119
340	24.0172	12.5988	19.3844	18.0415	23.4345	17.9096	24.0172	7.33573	4.44484	1.43942
341	31.0287	19.2633	29.4085	15.7551	30.3043	14.865	31.0287	9.66743	3.60281	1.20107
342	23.126	9.9594	23.6024	14.1333	22.834	13.5037	23.126	6.72515	4.08064	1.11291
343	5.38499	8.97166	6.6723	4.5031	5.35584	4.4655	5.38499	2.31426	4.8029	1.60088
344	89.7557	71.2836	87.2074	21.6016	86.4401	17.8046	89.7557	28.8409	21.6059	7.20187
345	17.3778	12.8422	14.1471	15.4297	16.8079	15.2963	17.3778	5.47138	2.95688	1.02893
346	14.0268	20.0204	15.6668	11.1486	13.9163	11.0008	14.0268	4.58723	12.1899	2.6441
347	62.4028	15.4208	58.0556	17.0201	59.4958	15.324	62.4028	19.2595	6.28239	1.94044
348	13.3476	8.0121	8.78158	11.0828	12.7268	10.9893	13.3476	3.61835	4.27999	0.940921
349	20.2585	8.79367	14.6728	18.2462	20.1621	18.1528	20.2585	5.90053	6.00283	2.0009
350	94.6817	11.1403	88.1104	20.7254	87.5466	19.3153	94.6817	29.5127	1.81456	1.00401
351	67.6416	43.5053	70.0585	22.8187	63.4073	21.5014	67.6416	21.165	6.00438	2.80134
352	18.6181	22.4178	15.9528	12.2679	18.4212	11.8551	18.6181	4.99024	9.2027	2.80086
353	18.3221	15.0051	19.5491	11.5911	18.0579	11.2248	18.3221	5.94854	2.74122	0.834339
354	12.0672	4.50236	8.15998	10.6345	11.9795	10.7003	12.0672	3.71382	2.01832	0.564006
355	19.1339	11.1539	16.6689	14.9332	12.3813	14.8693	19.1339	6.26514	1.67189	0.518859
356	19.6852	38.7349	16.2285	13.4092	19.3467	13.4837	19.6852	5.88145	7.27197	2.42237
357	28.4778	9.53853	18.493	21.3767	18.5448	21.2085	28.4778	8.45908	2.14884	0.496072
358	24.6348	9.50586	22.3627	16.6646	24.2398	16.3343	24.6348	7.31845	3.20554	0.801996
359	20.976	16.3641	21.7907	10.8525	20.4599	10.2766	20.976	6.77287	9.90268	3.54789
360	78.6437	14.4097	74.5808	13.9634	74.5186	10.9707	78.6437	25.0768	9.78804	2.391
361	123.844	23.3857	120.361	25.5376	119.352	17.7959	123.844	39.5952	8.84685	2.19479
362	23.4222	23.2028	19.9133	19.6839	23.2116	19.5619	23.4222	6.91647	11.4255	3.5457
363	76.2447	40.4918	65.4991	20.4642	71.9082	21.8499	76.2447	22.8075	10.466	3.21902
364	14.4961	16.6753	13.2096	12.3535	14.4187	12.3758	14.4961	3.97797	7.04038	1.71291
365	36.7133	36.2306	38.4685	13.5303	35.5783	12.5166	36.7133	11.7727	10.1599	3.66712
366	12.4596	14.3298	15.1619	10.2518	12.3597	10.1025	12.4596	4.35268	7.95117	2.148
367	22.4918	12.1484	20.9632	12.3996	21.8227	12.0215	22.4918	6.86529	6.00378	1.76588
368	54.1805	20.8763	48.1601	23.8091	51.3069	22.754	54.1805	15.88	11.4495	2.89443
369	22.5462	15.5996	21.1989	14.2126	9.64262	14.3652	22.5462	7.81342	0.0339161	0.00917524
370	26.5119	49.0546	22.2666	11.6504	25.5829	11.8448	26.5119	9.01868	7.6919	3.62791
371	11.9413	6.97785	9.26651	8.08264	11.7346	7.86769	11.9413	3.39223	3.81112	0.947461
372	20.4058	23.3542	20.0066	16.8018	12.5133	16.5972	20.4058	5.63988	8.00678	2.40182
373	10.7688	26.3477	13.0345	8.29214	10.6532	8.13852	10.7688	3.27033	10.4048	2.40161
374	18.3044	12.9957	16.5636	13.2145	18.0286	13.3244	18.3044	5.43035	8.41238	2.56013
375	43.501	11.7605	45.7334	23.557	42.4226	22.7716	43.501	12.8486	5.20267	2.00079
376	39.5516	11.3021	43.3573	18.3159	37.7093	17.4762	39.5516	12.7475	4.54519	1.2727
377	33.8257	13.3488	34.1863	16.0523	32.9654	15.0057	33.8257	10.4648	1.35727	0.603204
378	56.8128	26.7323	56.1015	24.69	55.0618	23.3441	56.8128	17.8186	6.40798	3.20266
379	22.1665	14.3179	19.0086	16.3436	21.8013	16.1429	22.1665	6.42341	6.63365	1.67779
380	206.509	24.4026	182.488	41.1614	197.243	40.9891	206.509	64.6584	7.95726	2.272
381	19.9435	13.7678	19.2721	16.8551	19.8126	16.871	19.9435	6.31042	6.68825	2.14252
382	16.0879	11.6356	16.5578	13.1968	14.9082	13.1095	16.0879	5.82687	3.90295	1.01688
383	27.4889	34.6252	26.5494	16.3156	26.9198	15.9214	27.4889	8.37067	6.02724	2.00865
384	54.7116	10.8712	59.6768	19.1909	53.402	17.4065	54.7116	18.5559	3.76134	1.4671
385	41.7665	16.3032	39.2855	11.9487	39.0972	13.0938	41.7665	13.0873	8.73572	2.0694
386	15.582	11.6201	12.9451	12.7206	15.4436	12.6115	15.582	4.59392	5.33586	2.11096
387	17.7568	24.5553	14.5487	9.53598	17.2187	9.2929	17.7568	4.88403	10.0112	3.60333
388	135.713	12.536	125.722	28.0722	128.065	25.1629	135.713	42.7585	6.04173	1.77244
389	11.8282	17.1599	11.4145	9.84084	11.0268	9.77097	11.8282	4.68516	4.80122	1.60038
390	39.8213	10.9534	39.6136	15.9864	38.5754	15.0985	39.8213	12.5704	8.51558	2.59176
391	20.3538	14.1539	16.9312	15.7108	20.2126	15.4498	20.3538	5.61269	7.98276	2.53405
392	68.9763	15.7261	62.5985	25.4082	66.174	23.2573	68.9763	20.7384	6.26442	1.85868
393	11.0184	8.24129	11.76	9.37805	10.9733	9.24726	11.0184	3.36589	5.81519	1.45384
394	24.554	54.18	24.8104	12.1544	24.0192	11.3547	24.554	8.02514	11.6059	3.60189
395	14.7526	9.47028	10.7429	10.9067	2.37552	12.4025	14.7526	4.67545	0.000782142	0.000272757
396	116.983	26.0774	117.07	18.687	116.375	9.78915	116.983	36.4785	3.24729	1.23753
397	12.7662	17.0071	13.4442	11.0195	11.3254	10.9384	12.7662	4.21813	7.20186	2.23523
398	21.8885	17.038	19.9203	10.868	21.3584	10.1432	21.8885	6.15577	3.45012	1.32689
399	26.2205	15.2886	25.8141	19.5753	25.9644	19.2629	26.2205	8.31664	9.41877	3.12731
400	11.6479	9.89423	9.18585	10.1762	5.39154	10.1155	11.6479	3.31989	2.4697	0.94985
401	39.801	17.1439	39.4776	16.3188	39.4565	16.0173	39.801	13.1267	11.6091	3.60302
402	24.1999	12.9882	26.2653	16.1535	23.9187	15.6566	24.1999	7.60197	9.20274	2.80088
403	45.6222	19.0633	37.305	33.133	44.5546	32.6855	45.6222	12.705	12.6846	3.43335
404	29.2599	21.9079	26.212	14.5073	22.6435	13.6166	29.2599	9.10498	1.99136	0.706528
405	288.895	214.857	275.801	113.047	287.351	241.364	79.6471	91.1586	12.4976	4.16322
406	24.0803	38.5787	27.8233	11.0547	23.3817	10.8691	24.0803	8.63873	8.82555	2.40821
407	29.8722	41.6043	32.116	15.0828	29.3122	14.2234	29.8722	9.56044	10.8218	3.60704
408	45.6681	26.3184	42.6297	18.661	44.6201	17.3154	45.6681	13.7094	14.0064	4.40193
409	24.7445	17.892	20.1719	15.4244	24.2387	14.9895	24.7445	7.24098	7.18627	2.23433
410	16.0969	13.2728	20.1395	4.6424	15.5436	4.00756	16.0969	6.58596	2.7569	0.918962
411	15.3168	12.8053	15.8704	11.6512	15.1227	11.4682	15.3168	4.48205	2.11018	0.569939
412	13.5907	12.8623	12.8069	11.3886	12.3135	11.8791	13.5907	4.76031	1.08788	0.378789
413	31.5637	25.1302	25.9284	12.9593	29.7938	12.1928	31.5637	9.81363	9.74926	3.5164
414	12.6744	4.04013	11.4839	9.67893	12.3879	9.75171	12.6744	4.17741	1.51194	0.434323
415	21.3014	9.3064	13.9435	18.0382	20.9883	17.9692	21.3014	5.94566	5.96852	1.75543
416	41.2255	22.8686	39.1003	17.8209	39.8848	16.6737	41.2255	12.4452	8.80587	3.20171
417	58.4456	19.1225	56.1669	17.9001	56.6476	15.3529	58.4456	18.7764	11.1308	3.66569
418	19.7165	14.3845	21.5965	13.6333	19.2439	13.4155	19.7165	6.1666	10.0138	2.30362
419	13.9665	14.1903	11.3936	11.1389	13.8143	10.9781	13.9665	4.58249	4.40297	1.2009
420	191.696	64.8134	190.344	76.9755	190.514	165.732	46.5498	60.3976	2.66135	1.13506
421	49.6453	32.6455	45.0818	16.4287	47.9642	14.3797	49.6453	14.7703	11.2081	4.00251
422	9.06783	43.7662	7.15291	7.75859	8.69869	8.48604	9.06783	3.51957	10.413	3.20381
423	43.8351	6.65858	38.5468	22.5258	43.1835	22.6479	43.8351	12.8404	4.80874	1.60242
424	17.8542	33.2976	19.2139	13.6865	17.6806	13.4856	17.8542	5.85933	8.81969	2.40586
425	30.4633	50.1658	30.6013	15.6087	29.5936	15.1167	30.4633	10.1698	14.8339	4.40986
426	10.8181	8.22157	9.42598	8.34584	10.7231	8.42867	10.8181	3.30314	5.44337	1.42736
427	20.2967	148.45	25.6378	15.3138	20.0427	15.0607	20.2967	6.93508	19.2163	4.80514
428	14.575	22.7542	9.66215	13.3435	14.5036	13.3128	14.575	4.0319	10.0112	2.80329
429	21.1955	8.8674	13.3304	20.4891	21.1288	20.4733	21.1955	6.24854	8.61575	2.58473
430	37.5943	11.4435	30.3808	14.0697	36.005	15.0769	37.5943	12.2101	10.0152	2.80418
431	26.7482	15.8416	27.4356	15.4271	25.9511	14.9766	26.7482	8.52859	6.73221	2.1057
432	31.2519	18.5858	28.5681	14.6439	30.5016	13.8066	31.2519	9.70985	10.8565	3.86776
433	10.2524	8.91896	12.38	6.80428	10.0223	6.68249	10.2524	3.59212	4.33721	1.36848
434	17.8717	4.29491	19.0496	11.1798	17.4987	10.8338	17.8717	6.36539	0.795911	0.341087
435	14.6399	27.2507	13.5186	11.5908	14.4301	11.4386	14.6399	4.28548	11.2049	3.20145
436	15.2782	11.6788	14.7978	7.8684	14.9811	7.44956	15.2782	4.78307	4.2032	1.80095
437	15.5708	16.2259	14.9734	14.1474	15.5504	14.0227	15.5708	4.8869	8.40074	2.80023
438	17.5837	14.7068	16.6453	15.0704	17.4956	14.8911	17.5837	6.08162	7.12363	2.37453
439	15.8315	11.9286	13.9042	10.4456	15.5605	10.5143	15.8315	5.14569	5.59598	1.59964
440	19.3025	12.5354	16.5439	12.2786	14.2658	12.4584	19.3025	5.80274	2.9264	0.860941
441	21.8226	17.022	20.2327	14.9197	21.2938	14.6928	21.8226	6.01703	9.64729	2.66974
442	12.334	6.63112	10.0129	9.26996	12.1426	9.36402	12.334	3.46286	3.79086	0.918506
443	14.7262	9.24727	19.2803	12.3044	14.5604	12.2597	14.7262	5.63959	5.60285	1.60089
444	11.5043	16.9847	11.8856	5.48986	11.0326	5.27903	11.5043	3.69082	7.09334	2.26558
445	9.14046	18.9533	8.14981	5.96071	8.95529	5.81553	9.14046	2.80607	6.00384	2.00112
446	16.1898	52.7926	16.7668	13.5322	15.25	13.4503	16.1898	5.32342	11.6098	3.60311
447	17.6463	12.3918	18.1856	13.6677	17.3788	13.5352	17.6463	5.81253	6.10696	1.93139
448	14.3048	4.98725	11.0622	10.5185	13.9906	10.3763	14.3048	4.13705	0.321083	0.107055
449	18.433	13.6591	14.6642	10.1884	17.9515	9.80518	18.433	5.73847	4.90034	1.63478
450	8.63297	24.6433	9.53396	4.47364	8.3828	4.28647	8.63297	3.03629	4.40813	1.87584
451	44.8062	40.3771	41.139	20.0515	43.1432	19.217	44.8062	13.671	12.1845	3.53305
452	51.1582	19.4523	46.1657	12.784	48.3982	10.812	51.1582	15.5914	9.12654	3.10085
453	33.3512	16.1012	33.0132	14.1762	32.4529	13.9818	33.3512	10.7387	3.94886	1.35718
454	85.5316	9.23505	79.6197	20.4216	82.3364	16.4928	85.5316	26.3458	6.09872	1.83309
455	26.5999	31.89	25.0533	13.1055	26.0351	12.5231	26.5999	8.33202	5.21267	2.00389
456	18.4176	21.2316	18.0523	11.6482	18.147	11.2539	18.4176	5.97308	8.40868	2.80254
457	20.7481	40.2649	19.0298	15.9974	20.3557	16.185	20.7481	5.73407	14.0576	3.6191
458	29.8315	17.6771	28.4336	20.438	20.0199	20.0636	29.8315	8.88332	6.40388	1.60104
459	20.2603	45.1807	14.3726	17.8765	20.052	17.812	20.2603	5.61045	11.2049	3.2015
460	74.3639	24.8046	71.1156	15.5938	69.9216	14.6539	74.3639	24.6653	5.22104	2.00593
461	14.4427	16.8252	11.1226	10.766	14.4137	10.516	14.4427	4.49381	6.31795	2.65327
462	15.0218	43.4607	15.9827	12.2954	14.8932	12.1936	15.0218	4.91664	13.2152	4.40454
463	21.0554	8.00021	23.1524	13.8862	20.7182	13.8416	21.0554	7.41126	5.08453	2.1785
464	11.6894	15.5055	12.275	8.38201	11.459	8.23611	11.6894	3.5382	8.80105	2.40033
465	23.796	16.9631	19.9547	13.0981	23.2845	12.613	23.796	6.83439	5.96669	1.84556
466	10.8383	8.0178	11.3615	5.47664	10.5042	5.1906	10.8383	3.5264	0.390872	0.106583
467	26.9451	36.9724	27.476	12.9588	26.2537	12.3568	26.9451	8.06714	4.42522	1.20674
468	6.56147	9.649	4.92047	5.70232	6.51979	5.65397	6.56147	1.90156	4.80063	2.40021
469	21.3824	7.61018	20.9742	15.8752	21.08	15.5809	21.3824	7.53372	4.70379	1.57089
470	19.5444	11.5893	16.8873	10.1543	19.3236	9.5791	19.5444	6.13334	4.40143	2.00041
471	9.21886	20.181	6.36131	7.74984	9.19738	7.62349	9.21886	2.50717	7.216	2.45957
472	153.759	24.1541	149.756	25.1114	147.64	113.886	50.8401	46.5023	1.16343	0.349146
473	16.079	21.4519	15.7602	11.7187	15.8753	11.5413	16.079	4.71301	12.7081	3.50237
474	7.61525	32.8853	9.9346	5.45403	5.73849	5.33519	7.61525	2.73109	8.01124	2.4038
475	61.1484	12.9903	57.3254	17.9141	58.0286	16.3258	61.1484	19.5454	6.1315	2.17974
476	10.9165	30.3908	14.5655	4.30156	10.6605	3.96008	10.9165	4.20278	13.2061	3.60203
477	43.9908	16.6682	44.4652	21.34	41.9368	20.4905	43.9908	13.8162	10.0006	3.60018
478	32.5958	33.7913	29.6815	12.5994	31.6861	11.4849	32.5958	10.0661	4.80689	1.60201
479	10.5071	6.26393	11.8997	4.64066	10.2716	4.24391	10.5071	3.71137	6.00072	2.00022
480	10.2558	12.6819	7.18403	9.35806	9.27584	9.38417	10.2558	3.12988	4.18712	1.43358
481	28.2684	7.53132	30.8392	23.3466	27.8991	23.2169	28.2684	9.32639	4.17146	0.99322
482	80.6483	6.04944	71.4224	22.308	78.6412	22.3687	80.6483	25.6842	1.59971	0.533229
483	14.2771	12.6962	11.4857	10.609	8.65251	10.6741	14.2771	4.13429	0.393027	0.168229
484	9.98191	15.7151	13.012	7.51062	9.56681	7.40875	9.98191	4.09753	5.21401	1.78624
485	24.6497	24.2533	14.3607	21.2247	24.4564	21.0711	24.6497	6.00107	8.0074	2.40243
486	16.1813	20.6368	17.6258	12.3802	16.1246	12.1425	16.1813	5.2696	12.8056	3.2018
487	22.6837	33.4704	23.7106	15.6912	22.1893	15.3964	22.6837	8.468	13.606	4.80208
488	44.6655	16.5368	43.5566	14.2521	41.7977	13.3661	44.6655	14.4882	2.09305	0.628832
489	30.9494	16.1422	26.4774	16.6929	29.9357	16.1262	30.9494	9.54468	11.0603	2.81369
490	18.2123	21.5592	18.0069	15.5025	18.0763	15.3398	18.2123	5.72023	4.00166	1.60052
491	27.453	4.7303	34.0663	21.2561	26.8015	21.0775	27.453	9.04363	1.73335	0.544079
492	78.3626	11.8938	71.0859	25.1382	74.2401	25.6926	78.3626	24.7712	5.53701	1.4395
493	19.7455	9.09731	12.896	15.3013	19.6003	15.8661	19.7455	5.47119	3.64514	1.48169
494	20.3608	14.2874	20.976	10.3485	19.686	10.1296	20.3608	6.43299	5.90982	1.53229
495	16.6651	11.5681	16.589	14.988	16.5745	14.893	16.6651	4.99589	7.65129	2.29219
496	29.7462	35.8682	28.9683	16.3441	29.0844	15.488	29.7462	9.9035	14.0066	4.40209
497	16.3432	18.6523	13.422	13.8949	16.242	13.7527	16.3432	4.86167	4.89953	1.76653
498	10.1756	23.209	8.73258	4.04716	9.52498	4.01511	10.1756	2.87356	5.54094	2.5843
499	28.4417	6.12398	31.1661	18.6501	28.0448	18.17	28.4417	9.0125	2.41052	0.810272
500	16.9328	34.5098	14.1207	8.18818	16.4379	7.70725	16.9328	5.39288	6.8076	2.80236
501	28.1885	15.193	25.7347	13.3427	27.4953	12.5321	28.1885	8.91656	9.17567	3.03012
502	41.2857	11.8605	35.4334	14.8205	39.6259	13.7736	41.2857	12.8028	1.21727	0.469108
503	20.4152	12.4244	20.892	6.63741	20.2121	5.62569	20.4152	6.58311	4.21783	1.1213
504	52.2474	26.8249	47.5743	11.0484	50.0267	8.84002	52.2474	16.1151	10.4049	4.00162
505	58.3307	95.2465	48.0411	24.8614	48.4714	24.6374	58.3307	17.7652	2.62601	0.865052
506	36.968	32.216	33.3391	18.5266	36.269	17.5298	36.968	10.7512	12.8103	4.00305
507	14.3977	56.0086	17.1266	10.8036	14.113	10.6892	14.3977	4.48016	8.80451	2.40145
508	45.335	14.8044	45.232	13.789	44.1079	11.984	45.335	14.711	4.24065	2.15971
509	51.5164	39.416	49.4096	19.2178	49.8337	17.8875	51.5164	15.8594	12.0114	4.00329
510	41.4862	36.1069	40.6345	14.8913	40.4061	13.7614	41.4862	14.0228	7.02972	2.66566
511	27.6626	21.0078	25.8137	12.4894	26.548	12.8268	27.6626	8.45387	5.23172	2.01011
512	27.724	6.87755	15.3293	20.4222	27.435	20.0641	27.724	7.76938	0.170739	0.0605741
513	15.9327	45.9215	15.1946	8.83938	15.6657	9.57638	15.9327	5.10183	14.6394	4.33968
514	70.4467	75.6225	71.6777	23.2288	70.2232	19.2616	70.4467	21.214	7.21968	1.60658
515	8.96061	13.301	9.25686	5.43205	8.71064	5.53442	8.96061	2.88535	1.99858	0.758444
516	15.782	46.4067	13.8223	14.1554	15.7118	14.0867	15.782	4.14943	20.8067	5.60208
517	19.5291	27.2355	21.5928	6.95811	19.0495	6.09636	19.5291	6.90228	6.00269	2.00085
518	28.6394	7.81382	28.8127	17.6197	28.4045	17.5374	28.6394	8.73981	0.626833	0.306182
519	19.2307	133.694	12.556	14.4989	19.0829	17.3452	19.2307	6.09605	12.0951	4.03193
520	75.6657	33.6903	71.5423	14.9802	73.5916	11.0382	75.6657	22.8369	12.0154	4.00515
521	146.007	53.1133	144.016	30.6436	145.311	19.4375	146.007	44.9362	4.3443	2.0875
522	35.6369	26.7344	29.8188	20.8568	34.5023	21.1437	35.6369	10.1905	7.78312	2.66373
523	72.6131	23.0952	71.6148	19.5939	71.285	16.3186	72.6131	22.4039	16.0059	4.80173
524	17.109	11.8886	13.3423	15.1192	17.0291	15.1135	17.109	5.12273	5.68826	1.8802
525	47.7337	11.7627	39.2722	22.2502	46.743	20.8244	47.7337	13.9498	2.57731	0.784308
526	8.55717	9.41964	7.81171	4.43082	8.37459	6.08487	8.55717	2.98809	0.414192	0.19792
527	37.8316	54.7771	39.5598	18.0271	36.2398	17.2209	37.8316	12.8111	11.2071	3.2022
528	28.6901	7.489	26.4028	18.4184	28.1128	17.7909	28.6901	8.74943	3.50517	1.35254
529	16.9728	16.9464	11.7521	14.6848	15.5518	14.5933	16.9728	4.78532	5.08067	1.59101
530	14.5478	18.9609	10.1651	13.0453	14.4566	13.0493	14.5478	4.54831	8.01856	3.20558
531	12.8193	9.03601	14.3506	10.3734	12.7018	10.4111	12.8193	4.48889	4.80868	1.60318
532	26.3246	22.6342	24.677	15.7261	25.8189	15.2076	26.3246	7.61791	10.4533	3.60623
533	25.4225	9.44708	23.4277	14.4883	18.5345	14.5801	25.4225	7.99699	0.544431	0.120078
534	9.55611	16.5775	6.58502	8.51939	9.50415	8.47832	9.55611	2.36547	4.50131	1.39695
535	44.7881	10.55	38.5378	22.7144	42.6656	21.9079	44.7881	14.0063	1.89813	0.803264
536	17.6963	33.3068	16.763	14.5295	17.1179	14.5958	17.6963	5.5518	12.1232	3.21037
537	61.2119	37.5809	57.0197	18.5378	58.463	17.1079	61.2119	19.3757	10.0155	3.6057
538	17.096	14.9073	16.6343	10.4192	11.9102	10.033	17.096	5.5737	4.80188	1.6006
539	6.15832	2.31855	5.91477	5.30529	6.08957	5.27672	6.15832	1.50119	0.502176	0.138882
540	51.5509	22.3491	49.0053	20.4532	43.1401	18.3345	51.5509	15.6013	4.80479	1.60161
541	14.0428	24.5621	12.9283	11.1766	13.7966	11.1258	14.0428	3.84133	11.2109	3.2031
542	34.2214	10.996	30.0735	19.9764	33.4532	20.7636	34.2214	10.5378	4.25817	2.1959
543	17.0494	21.3445	19.7044	14.3149	16.9229	14.1727	17.0494	5.35277	12.2497	3.04295
544	47.0884	13.5829	42.3822	21.6312	45.7775	20.1463	47.0884	14.0288	5.3867	2.30853
545	14.9426	32.127	18.8526	11.5277	14.8682	11.2789	14.9426	5.17527	11.2032	3.201
546	23.385	49.5406	24.2358	13.9541	22.9887	14.0186	23.385	7.74886	18.4785	6.42336
547	16.6123	15.7614	16.9446	11.0769	16.3341	10.8584	16.6123	5.09537	6.56239	2.18706
548	11.8474	8.10383	10.9784	10.2076	11.7366	10.1605	11.8474	4.16819	2.63316	0.799902
549	3.49001	19.4436	4.93217	0.747097	3.30502	0.664955	3.49001	1.37003	8.84181	3.74716
550	39.1837	41.4225	40.6118	16.8338	38.3626	15.6488	39.1837	13.0066	13.622	4.00686
551	40.8129	37.1556	39.2519	23.0162	39.429	23.2252	40.8129	12.0361	8.85206	3.21434
552	11.3248	14.8108	11.896	4.04891	11.038	3.60334	11.3248	4.20732	6.80318	2.00099
553	46.1527	30.2559	41.0256	18.8905	44.5689	18.1769	46.1527	14.3024	9.24295	2.81409
554	19.7239	19.5975	19.1542	15.476	19.4922	15.609	19.7239	6.74398	6.83533	2.80971
555	19.5699	30.1034	15.631	11.7006	19.0071	11.501	19.5699	5.51224	9.60724	4.00229
556	23.383	29.9683	21.2989	16.5055	23.0277	16.1615	23.383	6.84206	11.2124	3.20362
557	21.7439	22.0431	21.0049	8.80128	21.2881	8.11546	21.7439	7.76968	9.20739	2.80273
558	18.4684	12.8939	17.2137	10.1443	17.9494	9.73036	18.4684	5.66152	6.80085	2.00026
559	9.86134	47.0147	6.34874	7.88401	9.73278	7.9882	9.86134	2.96762	12.2589	3.55627
560	16.1453	33.7242	11.1446	13.5233	16.009	13.3566	16.1453	4.52244	15.7118	4.39597
561	7.08832	12.3378	6.29795	3.82123	6.95929	3.95946	7.08832	2.09026	4.56797	1.59955
562	13.3382	10.2697	15.9743	9.78487	13.1237	9.83198	13.3382	4.07768	2.80902	1.20299
563	18.6725	14.3481	20.3666	13.9401	18.4408	13.9468	18.6725	6.12133	4.05739	1.54322
564	38.5391	61.9171	34.0094	16.4281	37.2368	16.6604	38.5391	12.2474	10.5119	3.23287
565	11.8587	19.8423	10.9239	10.201	11.115	10.1464	11.8587	3.3637	7.99478	2.66563
566	15.7959	7.95112	11.6167	11.9994	15.5567	11.8454	15.7959	4.13699	4.68209	1.56068
567	21.6191	15.5636	14.113	19.8857	21.5208	19.9598	21.6191	5.83408	9.505	2.94594
568	5.25816	39.36	5.98147	4.5008	5.20113	4.48075	5.25816	1.4723	8.81779	3.20549
569	54.0477	55.8866	48.0968	14.4026	51.3676	12.3435	54.0477	15.7994	10.8061	4.40191
570	65.5123	12.0533	65.8744	17.065	65.0482	55.5831	23.5587	20.1302	0.393961	0.0952361
571	28.7914	25.1512	26.7914	16.7688	28.1093	16.4703	28.7914	9.10631	5.21628	2.00517
572	50.0112	40.8105	42.5342	21.1159	47.9792	21.4456	50.0112	14.8888	10.4568	3.21752
573	18.1433	8.97097	11.9354	12.3089	10.9044	12.128	18.1433	4.93629	3.60295	1.20089
574	15.2734	11.0393	16.3749	7.30092	15.0319	6.82711	15.2734	5.19666	8.00248	2.40074
575	209.255	155.502	193.883	34.0894	195.465	24.4765	209.255	65.6501	5.641	2.41227
576	4.39324	8.78411	5.9009	2.96908	4.2853	2.90974	4.39324	1.70006	3.18137	1.22698
577	24.9129	35.4808	19.6156	17.2693	24.5201	17.3196	24.9129	6.82991	11.6427	4.41255
578	18.9551	26.9101	21.8095	14.8756	18.7777	14.7548	18.9551	6.23553	10.8121	2.80389
579	9.71776	21.0746	9.67821	9.27505	9.69383	9.28692	9.71776	2.96278	12.418	4.40564
580	53.9976	40.4816	53.2524	26.3755	52.5014	24.7313	53.9976	16.9937	8.00371	2.40115
581	17.3793	35.2715	13.1245	14.7483	17.1396	14.6615	17.3793	4.91653	6.40572	3.2017
582	27.6139	20.0986	25.0346	13.7364	26.8028	13.0303	27.6139	8.79539	5.42883	1.82604
583	20.5438	8.62002	20.3565	16.121	20.3046	15.8449	20.5438	5.98456	1.30749	0.435806
584	14.5086	25.8724	11.523	9.43293	14.3532	9.26707	14.5086	4.16724	7.45715	2.45163
585	33.1268	23.9734	31.3965	17.7297	32.2589	17.016	33.1268	9.36484	11.3268	3.5598
586	148.316	85.7671	141.679	27.0246	147.647	14.3846	148.316	45.7033	7.22409	1.60783
587	16.2816	13.7158	11.6407	13.5044	15.7463	13.367	16.2816	4.56297	3.12963	1.53461
588	9.81736	9.35387	11.3271	6.74915	9.68018	6.54116	9.81736	3.4748	5.6662	1.62206
589	182.324	141.135	168.545	33.8942	172.424	25.3067	182.324	55.0938	6.41634	3.20508
590	22.7605	7.85632	18.559	21.3619	22.6931	21.2788	22.7605	6.49352	6.29986	1.37501
591	17.3631	9.61565	15.6517	8.74373	16.5862	8.50833	17.3631	5.82279	4.2683	1.45281
592	376.318	7.0439	319.343	69.003	356.066	73.7233	376.318	116.806	4.7081	1.12145
593	17.7951	22.7813	19.9188	12.5859	10.022	12.3083	17.7951	5.82189	4.80824	1.60258
594	27.4731	7.56688	20.6599	18.5912	27.134	18.2135	27.4731	8.71878	2.77639	1.06768
595	22.1317	10.1471	21.0653	14.4158	21.8937	13.9588	22.1317	6.6372	1.58648	0.511185
596	12.8723	11.9465	10.2414	12.092	12.0129	12.0399	12.8723	4.26692	5.47837	1.55938
597	14.9041	24.6748	7.72771	13.0598	8.46391	13.067	14.9041	3.86003	3.2286	1.60956
598	79.9653	56.3586	73.2716	20.7342	76.5762	18.7194	79.9653	24.9351	8.42488	2.80915
599	13.6687	5.17669	9.66143	10.2072	13.6153	12.9239	13.6687	4.01401	3.53215	0.827939
600	13.1833	9.44731	10.4925	9.66385	12.8842	9.53095	13.1833	3.22579	2.40165	0.800479
601	21.26	8.05826	19.3103	16.5021	21.0125	16.2538	21.26	6.4467	3.04446	1.42389
602	6.60142	9.54486	5.62057	4.64773	6.48704	4.58063	6.60142	1.90531	4.10351	1.75842
603	43.9661	15.6545	34.1225	19.0268	42.8643	18.9158	43.9661	12.9846	8.41221	2.80417
604	22.8044	16.6055	19.6456	10.2522	22.2808	9.51904	22.8044	6.84356	10.5044	3.49354
605	31.457	23.2756	26.9898	12.9254	30.3779	12.2768	31.457	9.6469	13.4149	3.93723
606	25.08	37.1026	23.6434	7.28401	24.7564	21.5306	9.70032	7.45785	5.56369	2.03896
607	24.4043	30.9045	21.2356	14.7111	24.0432	14.3927	24.4043	8.15017	16.5438	5.16444
608	97.5824	33.5979	94.9441	20.8984	95.88	14.774	97.5824	30.0994	6.40747	2.40224
609	17.8669	7.58207	14.5651	16.54	17.8027	16.4659	17.8669	4.86858	4.11821	1.2253
610	20.9481	11.6678	17.4282	12.5314	20.5357	12.475	20.9481	6.26108	4.60537	1.47804
611	22.6742	4.66118	16.6709	19.9246	21.2266	19.793	22.6742	6.1758	0.597847	0.298846
612	12.5652	29.1174	15.998	10.2607	12.4924	10.1282	12.5652	4.39961	14.0112	3.60313
613	254.62	163.849	249.314	40.1317	254.349	7.87732	254.62	80.1267	3.67114	1.03141
614	17.6378	17.6534	14.2477	13.6421	17.4477	13.3953	17.6378	5.02344	11.201	3.20031
615	28.801	14.7962	26.6462	16.5027	28.2013	16.825	28.801	8.55719	9.47289	2.54555
616	6.71018	25.9346	5.59952	6.43265	3.08655	6.42777	6.71018	2.4974	7.00535	1.4015
617	51.3372	18.2341	40.6681	22.1388	48.8736	21.69	51.3372	15.6003	4.01223	1.60384
618	56.1577	13.4598	45.1613	33.9519	54.163	36.5604	56.1577	16.0137	4.51296	2.09948
619	24.9445	26.2468	21.5774	9.91948	24.2127	9.15787	24.9445	7.87854	11.609	3.60286
620	2.25159	8.08212	3.83879	1.66394	2.22721	1.62544	2.25159	1.01638	4.96106	1.84328
621	43.8252	11.6423	43.2801	16.9345	42.971	15.718	43.8252	13.5548	9.00572	2.16796
622	24.9238	22.5951	24.7285	15.3245	24.1746	15.1528	24.9238	8.59814	11.2467	3.62358
623	13.965	24.2992	11.5141	10.7148	13.9208	10.4488	13.965	4.30589	10.8024	3.60073
624	29.5493	39.2474	24.6704	13.0809	28.8851	12.0185	29.5493	9.09	10.0064	3.60207
625	26.258	17.6217	22.5145	20.433	17.2978	20.29	26.258	8.35474	1.20462	1.20159
626	30.8074	17.1496	31.7243	13.1677	30.2757	11.8876	30.8074	10.9082	6.07044	1.86764
627	26.0269	12.0561	19.6837	17.8434	25.4973	17.5095	26.0269	7.77229	5.63421	2.20088
628	50.8995	9.34688	44.0936	23.8133	49.36	24.1837	50.8995	15.0688	3.48001	0.948531
629	23.3257	17.2392	20.6808	16.9569	15.2812	17.0342	23.3257	7.09156	3.08868	1.13659
630	19.1802	23.275	16.4901	14.102	18.9277	13.8594	19.1802	5.70488	10.6831	3.82769
631	15.2058	10.8599	13.2331	10.9558	14.9027	10.7959	15.2058	4.66664	7.07236	2.09074
632	16.153	76.7726	21.3806	9.90889	16.0103	9.6297	16.153	6.52739	11.6651	3.61982
633	31.9238	27.8678	29.6364	13.1148	31.5365	12.9175	31.9238	10.0484	13.2531	4.20271
634	31.4125	8.54934	24.5134	18.0827	30.3968	19.1831	31.4125	9.84515	1.36844	0.375763
635	92.2648	17.607	84.0889	28.135	88.3667	26.5408	92.2648	28.0663	8.09144	2.49649
636	24.1669	13.4933	23.5524	14.7067	23.7461	14.1059	24.1669	7.26978	6.98227	2.59408
637	13.0154	4.9464	10.3433	8.50848	12.7551	8.29937	13.0154	3.91202	3.58882	1.1885
638	125.589	30.69	118.772	31.5063	119.459	26.6698	125.589	39.0662	16.4072	4.40219
639	22.1924	6.03162	22.5404	10.1378	21.7516	9.34448	22.1924	7.48543	1.14241	0.523273
640	205.537	11.4677	189.169	33.6806	191.48	28.0414	205.537	65.8408	3.55148	1.41478
641	43.951	19.9406	36.3115	13.3363	37.2642	12.6441	43.951	12.5722	6.20283	3.0007
642	88.4452	23.6607	80.583	27.1039	78.5179	26.9927	88.4452	27.9654	2.65143	1.81404
643	155.104	18.9495	148.167	28.2243	152.288	19.284	155.104	47.2122	7.20326	2.40124
644	29.5989	8.55113	26.5232	18.4775	29.147	18.4319	29.5989	8.79616	4.48195	1.55685
645	22.6866	50.2693	21.4311	14.8496	22.3904	14.4246	22.6866	6.3521	9.61498	3.20502
646	42.0394	18.105	42.8869	15.6728	41.6511	13.783	42.0394	13.7289	10.8035	2.80113
647	36.5659	6.58767	38.5345	13.5143	35.9769	11.8238	36.5659	12.0058	2.00017	1.20005
648	22.9259	7.63719	20.7294	15.032	22.51	14.7094	22.9259	6.42531	5.60365	1.60098
649	7.85206	16.9696	10.6063	6.60318	7.80587	6.60733	7.85206	2.84262	10.0162	3.60393
650	29.9973	101.429	24.9548	23.9409	29.564	23.782	29.9973	8.57223	10.8579	3.61799
651	42.8653	10.287	39.583	23.2876	42.1252	22.5638	42.8653	12.2699	6.00618	1.20192
652	25.4593	31.66	21.4219	17.0168	24.761	16.8964	25.4593	6.99057	8.41255	2.80454
653	24.0428	10.6339	22.514	14.7518	23.4938	14.2892	24.0428	7.27933	1.92646	0.619796
654	10.2221	33.2755	9.91	6.46611	9.98012	6.32471	10.2221	3.30053	8.35672	2.54311
655	43.4531	36.5551	39.3162	24.2994	42.3198	24.5462	43.4531	12.8566	10.8522	3.6149
656	100.342	15.0759	96.5451	23.3789	96.812	19.3653	100.342	31.4086	7.78613	2.34178
657	20.1462	11.3685	19.2436	11.1324	19.5974	10.8885	20.1462	5.88397	1.14808	0.377228
658	14.2896	16.9352	15.5973	12.32	7.00741	12.3302	14.2896	3.91566	8.0111	1.6034
659	6.88049	3.36345	8.53046	3.36871	6.68318	3.43457	6.88049	2.51119	1.88813	0.37814
660	48.8528	39.6648	51.1414	13.4251	48.3157	10.5903	48.8528	15.5833	12.4131	4.40376
661	96.3821	317.692	90.2714	26.0268	95.2168	81.6957	37.9818	29.1681	14.4868	4.26541
662	12.7859	40.489	10.4326	12.0811	9.16226	12.0517	12.7859	4.24712	10.8288	3.0939
663	35.7917	24.7491	32.7696	13.4776	34.5799	12.3301	35.7917	11.2995	9.20526	3.60161
664	53.3741	43.5013	46.5971	17.9856	51.7823	17.9329	53.3741	16.5763	10.0652	2.81936
665	18.6492	9.13921	17.9827	6.39855	17.9669	6.62356	18.6492	6.29314	2.74464	1.17404
666	8.00596	19.7845	8.92346	4.30852	7.61447	7.29687	4.8154	2.80916	5.29495	1.06
667	14.5593	16.3714	17.1518	9.4404	10.1611	9.40374	14.5593	4.96525	8.60422	2.20126
668	33.6936	21.5941	34.8328	9.49854	32.7276	7.80364	33.6936	10.9463	5.42663	1.55965
669	14.4156	11.5847	13.3947	12.3273	14.2964	12.3801	14.4156	4.75669	6.40825	2.40248
670	48.5639	20.433	51.0589	15.7137	47.3702	13.2371	48.5639	15.3541	8.40177	2.80056
671	28.3743	27.1014	30.0746	13.2152	27.625	12.3689	28.3743	9.70824	13.6016	3.20053
672	15.2984	6.17341	12.2888	12.0258	10.1957	11.8498	15.2984	4.74043	1.57792	0.375791
673	9.1999	46.3701	9.71752	7.42432	9.09063	7.36243	9.1999	3.04647	12.4221	3.60704
674	86.9224	12.9069	76.4496	22.1258	83.9557	19.4926	86.9224	25.7834	2.75931	0.982127
675	485.526	235.963	486.907	78.5686	479.603	20.764	485.526	150.151	5.25559	2.01702
676	22.3554	13.8983	20.3837	15.2217	22.0503	14.8995	22.3554	6.51462	5.07947	1.40519
677	58.3113	55.0373	58.3697	15.622	55.4498	14.4035	58.3113	18.0469	14.0162	4.40513
678	17.4275	10.1534	17.9463	13.7065	17.1959	13.6096	17.4275	5.7243	1.7867	0.602904
679	10.2825	75.3263	11.7888	7.85312	10.2247	7.71577	10.2825	3.63058	8.03296	4.00934
680	20.4768	17.4883	17.9879	13.6106	20.1306	13.2066	20.4768	6.39075	4.183	2.09106
681	9.52726	23.0375	10.8742	6.37589	9.28977	6.2909	9.52726	3.07018	8.00563	2.40155
682	44.7433	15.1202	40.2477	20.6569	34.5533	19.2086	44.7433	12.2761	1.4058	0.601782
683	245.33	5.97557	246.326	48.5857	242.619	172.218	93.0474	77.9438	0.123049	0.0545451
684	17.6043	19.5219	13.3125	14.3874	17.3765	14.258	17.6043	4.73008	9.88536	2.77435
685	19.8185	12.0867	20.817	14.3269	19.4696	14.2081	19.8185	5.97628	6.26559	1.99909
686	33.0721	20.3254	28.9011	16.8598	32.437	17.8905	33.0721	10.1236	5.64413	1.61985
687	12.8071	5.56591	13.4474	8.83121	12.5866	8.62529	12.8071	4.2231	1.86733	0.62244
688	29.5099	6.49965	28.0321	9.86076	28.903	8.39459	29.5099	8.51273	3.87759	0.975961
689	8.69389	36.5289	10.9426	6.2784	8.53606	6.16066	8.69389	2.84898	9.16392	3.02536
690	41.6366	10.5437	40.4787	11.6503	40.1305	10.448	41.6366	13.3146	8.23414	2.5233
691	9.09608	8.6562	7.4199	8.35209	9.07648	8.57844	9.09608	2.52185	3.04898	0.896767
692	20.0058	20.2784	15.7389	14.1477	19.6431	14.2684	20.0058	5.71641	8.44994	3.02191
693	24.7888	4.12417	25.7499	17.5676	24.6146	16.9832	24.7888	7.37112	0.460388	0.460259
694	96.5093	44.8211	93.0921	23.4102	91.6497	19.9051	96.5093	28.8986	7.20777	2.40266
695	28.8888	12.7911	30.1367	18.3736	28.5105	17.5939	28.8888	8.81248	4.43857	1.64695
696	17.1404	27.37	19.2849	12.8699	17.0236	12.5805	17.1404	5.8835	5.608	2.40244
697	20.9798	13.9388	22.3761	12.4387	20.3667	12.2031	20.9798	7.8558	8.12801	2.46353
698	34.2167	15.5763	29.7166	25.7328	33.8537	25.2888	34.2167	10.1314	8.80256	2.4009
699	9.88035	8.65452	9.14155	4.99583	9.49506	4.79233	9.88035	3.11511	4.04422	0.906545
700	12.9625	7.06738	10.2315	10.3888	12.8637	10.4023	12.9625	3.71193	5.60763	1.60283
701	29.5201	20.5913	26.9647	13.9801	28.8973	14.2863	29.5201	9.18636	12.0214	4.00596
702	25.7217	80.4716	26.9923	17.6296	25.3842	17.1489	25.7217	8.45861	10.0171	3.60544
703	31.5893	32.4043	27.2169	17.7521	31.2104	17.6516	31.5893	9.42924	5.25301	2.0169
704	17.8563	2.60911	23.0613	11.5731	17.5216	11.2831	17.8563	6.60638	0.838866	0.546273
705	32.2995	8.652	26.1942	11.0296	30.7893	11.499	32.2995	10.3433	4.85893	0.973084
706	12.4041	17.9891	14.19	10.6504	12.2505	10.6048	12.4041	4.6273	16.2139	4.20308
707	278.032	122.412	276.688	83.8237	277.461	254.731	53.7507	83.6362	6.90843	1.76139
708	21.0828	4.38806	18.185	11.2078	20.4677	11.4159	21.0828	6.81843	0.716757	0.306954
709	25.8142	17.96	25.2044	10.7068	24.9362	10.2357	25.8142	8.37405	7.31664	2.79226
710	12.9989	5.64581	12.7267	8.88735	12.8105	8.68485	12.9989	4.29658	0.482722	0.160905
711	39.6662	67.0411	41.8979	11.0262	39.4858	33.4657	14.9198	13.2379	8.45542	2.81726
712	6.95909	20.0614	9.70518	6.46292	6.56329	6.45026	6.95909	3.37346	11.2089	3.20296
713	19.9556	15.0252	13.2791	15.7122	19.6873	15.5014	19.9556	5.4966	8.32001	2.79936
714	18.9176	25.2576	18.2297	15.9576	18.7462	15.8607	18.9176	6.25138	10.5135	3.00427
715	33.9449	16.122	34.1273	26.7809	33.6827	26.2728	33.9449	10.0946	2.96148	1.08604
716	34.4212	29.3886	34.8257	16.9646	26.0032	16.5646	34.4212	11.399	6.2158	1.40458
717	181.888	8.81586	172.84	30.3395	175.213	21.1149	181.888	57.9782	3.90049	1.03351
718	172.951	20.4105	155.476	36.4062	168.343	35.1254	172.951	53.9639	6.78001	1.86603
719	21.4901	16.7819	22.1335	12.1456	21.3094	11.8604	21.4901	6.89474	7.41984	1.92499
720	45.7718	82.5052	45.7546	10.8688	45.3368	37.8303	16.0848	14.6605	10.4572	3.21851
721	9.59162	20.5361	12.7252	8.15144	9.56124	8.06165	9.59162	3.69528	3.21079	1.60319
722	50.6944	154.654	52.9163	15.1888	50.6184	11.7358	50.6944	15.503	8.75877	3.18177
723	17.6477	23.4391	21.2952	11.8537	17.4029	11.5503	17.6477	6.83017	13.6041	4.00117
724	18.4287	16.1467	15.4197	9.81826	17.9658	9.39752	18.4287	5.44247	11.2209	2.80541
725	13.4699	13.8093	18.7765	8.90759	13.2353	8.75712	13.4699	5.18148	6.67188	2.08253
726	128.38	50.4476	118.173	28.6983	119.284	25.1477	128.38	40.575	14.008	5.20267
727	280.505	17.5843	273.949	46.2962	275.848	229.01	79.418	86.8707	4.97072	1.43773
728	15.878	21.5943	16.0184	8.84211	15.3324	8.61498	15.878	4.81803	8.63085	2.79038
729	36.499	32.9689	39.7408	13.9005	29.4209	12.6191	36.499	11.8893	9.60579	2.40189
730	131.726	24.2941	126.499	28.3188	126.647	22.0928	131.726	40.2663	7.6064	2.00196
731	39.9169	13.1292	40.7709	11.5336	39.0652	9.68941	39.9169	13.475	5.56882	2.28843
732	39.394	18.9515	33.812	18.1114	38.309	16.713	39.394	11.7382	7.22589	2.24252
733	62.8177	42.6886	62.7513	17.7018	60.4235	15.6625	62.8177	19.9737	8.0091	3.20262
734	18.5374	21.8817	15.7015	13.0539	18.2509	12.817	18.5374	5.50874	7.20822	2.40249
735	27.147	33.4873	26.636	17.1024	26.8137	16.9057	27.147	8.82759	7.63946	2.81309
736	31.5757	10.1422	36.0318	16.698	30.8506	15.9589	31.5757	10.4185	6.11878	1.43037
737	11.4586	15.1459	15.0421	9.12877	10.6174	9.0936	11.4586	4.81805	5.33042	1.44162
738	8.27068	5.40874	5.95364	7.69272	5.24208	7.70111	8.27068	3.01088	1.4872	0.405783
739	20.6789	25.1761	19.5184	16.1615	20.4372	15.9811	20.6789	6.81823	10.0095	2.80302
740	17.1612	14.2981	18.1513	10.0641	16.6752	9.80225	17.1612	5.26959	6.83745	1.77275
741	21.5869	14.201	21.0094	12.6444	21.2211	12.7474	21.5869	6.43461	8.81679	2.40577
742	18.1386	6.10832	21.7475	8.66195	17.8335	8.06921	18.1386	6.05197	1.73851	0.459281
743	13.4636	4.62009	12.0674	12.0362	11.9569	12.1659	13.4636	4.45133	1.30352	0.380329
744	24.4304	51.6885	23.7561	9.52731	23.7234	8.72548	24.4304	7.44603	12.8052	4.00158
745	44.3388	12.0767	40.8685	12.5117	42.9032	10.7732	44.3388	14.1057	6.0127	2.43225
746	7.88961	15.344	7.12937	4.35028	6.84974	7.20278	4.79094	2.78589	1.26061	0.344502
747	35.4741	33.6193	30.9294	22.0945	34.7745	22.3642	35.4741	10.3378	10.0539	2.81556
748	20.8198	10.0354	21.3264	10.3207	20.5279	9.50545	20.8198	6.25426	0.865785	0.242416
749	12.3285	8.40639	10.4775	9.97064	11.9265	9.96495	12.3285	4.0457	1.75155	0.528133
750	38.1686	12.1043	33.1531	20.3411	36.9032	19.6516	38.1686	11.5484	1.87553	0.843802
751	8.35479	11.2459	8.35931	7.3112	8.31776	7.25578	8.35479	2.76649	5.1644	1.75424
752	49.3232	49.1797	50.5117	12.8725	48.8477	42.042	17.7728	15.8059	9.03158	2.88346
753	74.8616	102.759	77.9322	12.062	74.8415	72.2806	8.67546	24.4501	11.691	3.62884
754	145.157	43.4174	136.607	33.5573	136.354	28.6539	145.157	45.1195	6.01065	2.00401
755	232.459	13.726	203.062	49.414	227.357	49.6555	232.459	75.1345	4.31542	1.61392
756	12.8953	8.69056	12.2583	10.3094	12.7185	10.1998	12.8953	3.70435	4.92503	1.55363
757	55.8686	23.5813	55.6087	14.72	53.9591	12.0743	55.8686	17.4052	10.6379	4.13394
758	30.6275	3.45036	27.6743	10.0669	29.9072	10.0574	30.6275	10.3269	2.18238	0.596803
759	33.278	5.13152	32.7073	15.5079	32.0781	14.6737	33.278	10.5763	0.6601	0.330024
760	14.8469	103.147	8.39069	13.5152	7.38597	14.1543	14.8469	4.43247	5.05882	1.81782
761	14.6723	17.567	13.0596	10.3094	14.4483	10.3842	14.6723	3.98035	8.14739	3.1805
762	103.506	31.9575	102.621	17.7581	98.3004	81.532	31.1995	31.9439	4.1216	1.2127
763	13.559	15.0966	11.098	11.8168	13.4096	11.7516	13.559	4.19831	6.6523	2.30425
764	16.4269	24.736	14.8082	12.8439	16.1913	12.7245	16.4269	4.87731	12.0972	3.29938
765	136.814	110.257	130.039	28.2267	130.863	22.6351	136.814	43.1048	11.6387	3.61272
766	36.5834	26.1514	32.0773	17.7361	36.064	32.5069	20.4735	11.281	4.78683	1.1402
767	20.9609	22.9639	23.626	12.1915	20.3829	11.7897	20.9609	7.06231	18.646	5.75749
768	15.0755	25.6235	11.9988	12.2827	14.9876	12.0914	15.0755	4.13631	10.2531	3.16338
769	17.4221	9.96208	11.2294	15.4263	17.2601	15.3802	17.4221	4.69041	5.7109	1.65091
770	40.4213	34.6713	32.5096	19.9383	38.9905	19.4355	40.4213	11.5861	10.4958	3.08127
771	147.623	22.1157	144.43	25.2282	146.643	118.624	42.7034	47.8291	6.00791	2.1742
772	331.63	381.203	331.223	50.2715	331.285	16.3597	331.63	101.785	7.28781	2.04097
773	19.4735	24.2588	20.1257	14.5702	19.2511	14.2653	19.4735	6.11979	10.0038	2.80114
774	13.6855	16.9748	6.8637	12.7214	10.7268	13.355	13.6855	3.54505	5.94774	1.84585
775	10.228	6.52144	7.49875	8.93766	9.57558	8.88195	10.228	2.84449	2.41576	0.642732
776	28.1997	15.3318	24.7703	23.8465	28.0131	23.8395	28.1997	7.94006	9.64892	2.99414
777	16.8804	10.3898	15.0545	12.8463	16.6602	12.6573	16.8804	5.03113	5.60128	1.60044
778	26.0098	20.2135	20.479	17.1444	25.4921	16.8366	26.0098	7.15043	3.20473	1.71433
779	56.7171	18.8365	52.9744	26.3425	55.0144	24.9712	56.7171	17.9244	4.94766	2.11712
780	21.9434	28.2298	19.7151	15.2393	21.4764	15.0766	21.9434	6.40278	12.8092	4.00273
781	20.4558	20.8856	21.5076	17.3052	20.2396	17.3662	20.4558	6.74697	9.58783	2.60169
782	27.4269	6.04711	22.2587	22.9369	25.8739	22.7447	27.4269	8.78078	1.55679	0.370676
783	18.3952	65.1066	16.4796	11.4939	18.0269	11.5285	18.3952	5.65659	7.70058	3.6326
784	29.964	7.73457	30.8671	17.7574	29.4071	17.2408	29.964	9.49167	6.79514	1.85331
785	18.8824	26.5301	16.5642	7.4921	18.4433	6.94547	18.8824	5.49296	7.82913	2.06056
786	22.1072	8.77154	17.5955	13.7792	21.6145	13.4233	22.1072	6.17338	7.60083	2.00029
787	14.2067	40.7303	16.0094	5.43965	13.6836	4.99989	14.2067	5.0362	9.20741	3.60221
788	23.7508	15.6348	19.6024	14.5387	23.431	14.4539	23.7508	6.99173	3.90498	2.03042
789	30.4011	14.6314	28.4342	13.005	29.3898	12.2539	30.4011	8.99585	1.77982	0.552779
790	18.3513	20.4321	17.8962	12.8714	18.0993	12.9891	18.3513	5.99005	8.14209	2.74253
791	14.5483	11.967	11.2533	11.2654	8.93631	11.5088	14.5483	4.55161	5.20135	1.2004
792	70.1143	26.0806	59.9951	23.5414	66.7982	20.9733	70.1143	21.5865	7.36741	3.18194
793	16.1725	19.2957	11.595	12.1231	15.8694	11.9954	16.1725	4.19651	4.80686	1.60215
794	14.5185	9.67195	15.6181	7.70394	14.1349	7.32983	14.5185	4.43939	4.23462	1.67888
795	10.9987	46.7678	11.6119	8.30568	10.825	8.19853	10.9987	3.34364	10.4085	3.20259
796	58.1123	40.3705	47.6652	21.7841	56.985	23.1796	58.1123	18.3651	10.5072	3.23664
797	26.251	10.5748	27.8268	16.7655	25.4981	16.4325	26.251	7.74479	6.58948	1.919
798	28.4481	12.7019	30.2292	10.908	27.4152	10.1347	28.4481	9.46428	5.7088	1.87135
799	12.5167	22.2824	14.805	8.80979	12.3802	8.54088	12.5167	4.08473	13.6009	4.00029
800	32.7917	13.3386	30.5143	14.089	31.8899	13.1546	32.7917	10.1461	4.01317	1.16446
801	23.1561	8.94774	22.608	15.3351	22.7148	14.9615	23.1561	7.4996	2.95333	0.919115
802	24.9977	12.5223	14.115	22.4129	14.6353	22.5317	24.9977	6.94171	3.61288	1.20389
803	8.49506	30.6694	5.92271	7.37411	8.46141	7.39612	8.49506	2.00791	12.4505	3.61603
804	21.5957	9.6879	18.7048	10.8112	21.1294	10.1577	21.5957	6.88497	3.78891	1.49426
805	20.7906	33.048	19.6117	11.763	20.4116	11.7014	20.7906	6.35116	6.85173	2.01645
806	26.467	3.65486	10.885	24.9895	17.7391	24.9056	26.467	6.91389	1.25769	0.419218
807	32.468	24.3723	32.3573	16.6372	31.7215	15.6932	32.468	10.892	10.9424	3.39592
808	15.1227	6.36348	16.0789	6.66142	14.6279	6.28352	15.1227	5.38664	3.10305	1.14799
809	32.8712	21.3746	28.8714	25.0386	32.1164	24.8816	32.8712	9.16625	11.7023	4.0741
810	33.0029	22.3294	30.6009	15.0129	32.3015	13.9255	33.0029	9.84092	11.4842	3.56845
811	24.2879	16.9517	20.3834	11.6904	23.8977	11.0902	24.2879	6.64371	7.60678	2.00202
812	30.4339	17.4917	28.6167	16.8527	29.5774	16.1689	30.4339	9.52861	5.39203	1.60889
813	16.7377	22.4132	15.0407	12.2193	16.4587	12.0623	16.7377	5.20177	9.30756	2.91621
814	28.8279	14.2029	29.4003	16.5613	27.9958	16.1515	28.8279	9.1382	5.94166	1.80043
815	10.8008	15.9713	11.8061	9.72953	5.1273	9.6861	10.8008	3.57196	7.20172	1.60053
816	233.956	176.43	235.67	41.2518	232.17	173.044	77.635	74.3989	11.7867	3.65767
817	28.4377	10.3958	28.8959	22.3573	28.079	21.968	28.4377	7.74394	7.05959	1.70718
818	53.6528	15.8961	49.5825	18.1985	52.5149	15.8806	53.6528	15.5331	10.6126	2.37389
819	60.1143	6.87917	54.3992	25.9634	59.5263	23.7307	60.1143	17.9815	3.18334	1.13891
820	29.2298	19.3416	29.1473	18.1973	28.7713	17.64	29.2298	8.64048	6.00855	2.00281
821	10.9278	6.47479	9.31939	7.11003	10.7217	7.27578	10.9278	3.0191	6.213	1.40438
822	170.01	159.132	169.513	30.9526	169.895	164.366	21.3694	53.1123	11.9613	3.60415
823	6.62081	15.0546	7.28365	4.62039	6.49466	4.52939	6.62081	2.67466	9.16309	2.49162
824	25.9148	17.7919	24.2905	11.6557	25.1723	10.9771	25.9148	7.77967	14.0014	3.60047
825	10.1039	20.6624	9.93033	8.21576	10.0001	8.134	10.1039	3.05934	9.04642	2.55295
826	87.5931	18.0802	85.2601	20.1563	82.4868	17.4219	87.5931	27.9748	5.43693	1.54552
827	23.6486	14.6349	24.8451	17.8896	23.3842	17.6036	23.6486	7.20575	2.47597	0.740583
828	36.7942	18.99	32.862	22.6684	36.2024	22.7312	36.7942	11.0443	14.0116	3.60393
829	44.5733	22.5763	48.4042	13.8624	42.16	12.4493	44.5733	14.925	12.1747	3.07204
830	23.0487	17.665	25.828	16.3812	22.6953	16.0141	23.0487	7.56885	14.1069	3.91386
831	19.1741	20.708	20.9728	12.7723	18.743	12.6012	19.1741	6.23104	7.20723	2.40229
832	20.506	36.5445	18.6339	12.1205	20.1641	12.0358	20.506	6.63025	8.87817	2.71961
833	13.7827	18.741	11.1518	10.6165	13.6948	11.5375	13.7827	4.55343	5.77128	1.56742
834	16.7209	17.5411	15.0031	11.7179	16.5758	11.3545	16.7209	4.9101	7.20167	2.40052
835	18.5355	17.6054	20.5329	14.1455	18.3693	13.9624	18.5355	6.3195	16.0044	4.00133
836	13.1661	23.7571	12.9544	7.33671	12.8071	7.45603	13.1661	4.51356	12.1627	3.57155
837	34.4787	14.5743	29.7318	15.7637	33.136	15.2398	34.4787	10.2859	2.44578	0.667172
838	82.1758	59.8988	69.7354	26.0774	79.1432	26.2299	82.1758	25.1762	14.0879	4.42975
839	24.1122	6.39122	25.4311	9.39176	23.1783	8.6569	24.1122	7.86199	0.672806	0.24078
840	8.07923	16.829	6.4149	5.12212	7.97906	4.94149	8.07923	2.65316	6.8388	2.22452
841	69.1772	7.18528	65.0153	26.8735	68.4969	24.7656	69.1772	21.1293	1.73548	0.682978
842	22.3652	20.8794	19.7984	17.0121	22.0394	16.7328	22.3652	6.19796	7.52615	2.24202
843	163.031	124.668	157.662	25.381	162.303	12.312	163.031	50.99	8.43085	3.60933
844	58.8072	49.2261	54.7227	17.0749	56.5315	14.6616	58.8072	18.7965	9.60924	3.20286
845	22.3998	13.7703	19.6713	12.8105	21.7602	12.3945	22.3998	7.81294	3.73153	1.33307
846	17.3704	20.6949	18.7023	11.1454	17.0914	10.7349	17.3704	5.37932	13.3228	3.45163
847	23.6754	9.14801	23.2694	11.0761	23.1242	10.1673	23.6754	7.50441	7.00057	1.8573
848	20.159	8.96199	22.4844	10.1627	19.1599	9.81383	20.159	6.80866	5.07268	1.68739
849	107.616	19.6324	93.3821	37.7244	101.186	37.062	107.616	32.4537	8.18422	2.98784
850	13.146	16.503	13.717	8.90622	12.9506	8.66698	13.146	4.28235	4.73969	1.37837
851	12.9413	30.7401	16.4619	10.0688	12.7972	10.1035	12.9413	5.02707	8.83997	3.21321
852	25.2942	62.1625	18.7038	16.0058	25.1663	23.4805	17.2543	7.09234	8.31539	2.60336
853	13.7249	8.65653	12.1238	12.1837	13.6455	12.0821	13.7249	4.55809	5.60067	1.60022
854	12.3098	24.5125	8.0444	10.9532	11.4504	10.9057	12.3098	3.26545	6.012	2.00367
855	11.9552	5.68279	10.1702	9.47153	11.7914	9.38583	11.9552	3.64267	3.47677	0.938312
856	19.3444	28.3718	19.2681	10.3418	18.7842	10.0526	19.3444	6.00331	12.4095	3.60302
857	14.1172	8.02506	11.6654	11.5617	13.9123	11.5155	14.1172	4.12145	3.72424	1.24137
858	22.1043	10.8585	22.9026	12.7403	21.6769	12.9419	22.1043	6.71907	5.83186	2.15515
859	16.3809	9.7457	15.5412	12.4361	16.2887	12.2196	16.3809	5.34413	5.99701	1.83967
860	30.7793	14.2857	22.9614	21.5275	30.2114	21.1082	30.7793	9.22378	6.0509	2.08668
861	18.4977	13.9402	18.1239	15.6525	18.3478	15.6829	18.4977	5.83311	7.92149	2.62308
862	13.9572	19.0997	10.6695	12.562	13.4742	12.5069	13.9572	4.0842	5.60868	1.60261
863	10.6264	65.0899	10.3289	7.51944	10.5817	7.2936	10.6264	4.26133	7.62248	2.80717
864	29.9589	21.3221	31.4831	16.0236	21.9413	15.8091	29.9589	9.27458	4.49051	1.39347
865	13.2516	16.011	11.8074	10.6732	13.145	10.571	13.2516	4.89656	7.15041	2.3835
866	7.44096	12.1533	6.08138	5.21463	7.41392	7.01852	7.44096	2.69141	5.61688	1.73157
867	441.378	354.965	409.619	76.4649	420.214	54.0004	441.378	135.176	20.1542	5.64696
868	17.3087	11.6814	13.121	13.2359	17.1291	13.2493	17.3087	5.67934	1.94167	0.64719
869	21.301	48.1561	21.8696	17.25	21.0988	17.0747	21.301	6.21946	7.2188	2.40532
870	16.3532	20.9711	14.2973	10.6862	16.1668	11.0125	16.3532	5.32259	6.51126	2.28222
871	23.8095	18.6294	17.7108	18.33	23.3707	18.1214	23.8095	6.71969	10.0018	3.60057
872	17.8102	13.3564	15.7598	11.8955	17.4001	11.6959	17.8102	6.09065	8.84279	2.66829
873	59.7227	42.4482	53.9828	16.7547	50.6207	14.7751	59.7227	18.5549	9.60717	2.40206
874	88.708	18.365	91.5109	19.6564	87.9089	73.2797	28.7616	27.2426	3.91095	1.06663
875	666.622	523.846	662.72	588.411	663.514	23.0468	666.622	213.128	10.2782	3.73386
876	38.7924	10.4718	32.7536	21.1023	37.3567	20.943	38.7924	11.4294	5.04609	1.29573
877	33.7736	19.8057	28.9734	15.2053	33.104	15.0373	33.7736	10.314	2.61658	0.700889
878	37.6423	12.2323	34.4165	18.926	36.8522	17.7496	37.6423	11.3055	4.40162	2.00054
879	9.92674	11.4674	7.31918	6.7967	9.72273	6.63111	9.92674	2.72759	3.88318	1.91227
880	427.259	186.695	420.781	182.83	425.678	20.5764	427.259	130.685	3.95249	1.2117
881	35.521	18.1226	35.6079	23.0082	34.8251	22.414	35.521	10.7966	7.98368	2.12783
882	11.3728	31.0225	15.1067	9.08051	10.7861	8.96634	11.3728	4.81136	11.7644	2.94194
883	53.6408	36.0977	53.6288	18.2687	51.6489	17.1441	53.6408	16.7361	6.01728	2.00594
884	11.9705	21.0411	11.4056	8.46644	8.15831	8.34618	11.9705	3.64685	3.92695	1.12179
885	26.5274	11.5904	26.1625	21.0593	26.2393	20.7729	26.5274	7.90649	9.55676	2.20554
886	11.7372	16.3549	10.3906	9.43789	11.6466	9.31132	11.7372	3.56825	4.57629	1.25371
887	45.8798	3.53127	43.6432	22.0314	36.0352	21.5558	45.8798	13.936	0.402486	0.400619
888	45.8579	19.4948	39.512	32.6007	44.9809	32.2542	45.8579	13.9219	5.36703	1.75502
889	16.7002	11.8382	17.1376	12.8628	16.3521	12.786	16.7002	5.75254	9.20081	2.80024
890	11.217	16.3106	9.72505	7.67798	10.8871	7.58943	11.217	3.65124	5.86978	1.60293
891	25.6419	39.5848	28.3583	14.4165	19.1675	13.8595	25.6419	8.27949	8.82049	2.4065
892	72.7994	30.6834	69.9415	20.8603	70.2008	17.8177	72.7994	22.648	13.2058	3.602
893	8.64278	13.9512	7.59405	5.96819	8.4569	5.8715	8.64278	3.32454	3.54039	1.32241
894	80.5739	44.2761	75.4847	27.4571	78.1359	28.4175	80.5739	25.3604	11.2866	3.22386
895	9.5204	10.0349	11.7531	7.81748	9.37638	7.7591	9.5204	3.39211	8.3984	2.20991
896	14.4651	12.21	14.1923	11.541	14.2378	11.4261	14.4651	5.01104	6.53332	1.9733
897	96.8856	24.4791	89.4355	24.5854	93.3386	20.0607	96.8856	28.6325	7.60275	2.00083
898	8.52859	20.6946	9.026	3.35765	8.14869	3.18817	8.52859	3.08986	9.20096	3.6003
899	20.9484	7.48607	19.6425	11.5517	20.4103	11.0759	20.9484	6.45886	2.92758	1.24246
900	44.4961	19.4811	45.2038	14.8331	42.9874	13.1898	44.4961	15.3602	9.47878	2.72252
901	29.8461	18.6948	26.4328	16.5559	28.7761	15.9945	29.8461	8.23418	10.4016	3.20047
902	51.9475	27.7576	54.2805	26.9905	50.4978	25.8496	51.9475	17.4542	10.2257	3.91185
903	27.2585	16.4896	26.7849	15.4091	26.7218	14.9092	27.2585	9.30603	6.06158	1.86509
904	7.30587	17.6558	9.60962	5.77706	7.25033	5.69078	7.30587	2.9383	7.6042	2.80135
905	15.9524	10.4284	17.7886	9.6421	15.4864	9.32034	15.9524	5.37507	3.74284	1.41762
906	31.9141	21.8172	36.6584	15.5181	31.1478	14.526	31.9141	10.552	9.60483	3.20151
907	12.8319	88.136	9.87264	11.7474	12.72	11.7309	12.8319	3.99179	10.0454	3.61363
908	9.23758	3.17308	10.4816	4.25545	8.82309	4.09104	9.23758	3.0008	0.324433	0.324014
909	4.04366	11.1669	3.07666	3.64525	3.73211	3.62664	4.04366	1.33172	1.20394	0.462016
910	37.8333	28.3347	34.6429	19.6272	37.2917	18.4381	37.8333	11.1317	14.5652	5.12164
911	16.9556	8.12532	16.5212	11.0923	16.7015	10.7857	16.9556	6.04881	4.00354	1.60101
912	8.81315	21.2721	7.90639	7.01054	8.72562	6.89054	8.81315	2.61741	6.40353	2.40109
913	42.9547	33.5808	36.8641	25.8832	42.3677	26.3052	42.9547	13.4501	7.26902	2.42294
914	23.085	26.3706	18.053	15.3076	22.5506	15.0036	23.085	7.5516	7.80589	2.80994
915	8.74525	9.27972	8.58901	6.29811	8.5992	6.16722	8.74525	2.85754	0.381919	0.190891
916	21.9642	25.9422	24.2747	10.2379	21.1766	9.77909	21.9642	7.21241	10.8045	3.60136
917	80.0019	19.6227	69.8152	22.7325	75.9536	20.9881	80.0019	23.8949	5.6106	2.40297
918	40.3111	21.8019	36.0372	15.0113	39.5567	14.9007	40.3111	12.2919	14.0176	3.60535
919	23.4759	20.0818	21.0715	10.6731	23.0788	10.0012	23.4759	7.29354	10.0062	3.60194
920	47.7228	19.6865	44.4483	19.6032	46.2221	19.8205	47.7228	14.4426	10.4137	2.51871
921	21.7404	22.2763	24.2388	15.5866	21.5179	15.2804	21.7404	8.18125	14.2766	4.16948
922	19.0967	13.2564	18.3936	15.6222	18.8937	15.4835	19.0967	6.03216	5.60257	2.40082
923	23.7303	23.483	23.0928	17.6049	23.4288	17.3935	23.7303	6.99231	10.2275	3.42242
924	31.6621	13.6471	27.5855	15.9041	30.8406	17.1875	31.6621	9.83689	4.89913	1.501
925	11.5358	37.1754	11.8095	9.83927	11.3909	9.7901	11.5358	3.79183	11.2142	3.20478
926	7.49715	7.19532	9.74918	4.53409	7.3853	4.35878	7.49715	2.83384	1.13982	0.725093
927	12.1938	63.2296	12.6729	3.73856	11.8178	3.25014	12.1938	4.20421	11.6124	4.40397
928	52.105	18.6845	44.0786	29.8109	50.3764	30.6938	52.105	14.6681	6.02452	2.00889
929	13.8888	10.7089	11.137	10.7867	13.3735	10.6307	13.8888	5.11072	3.8937	1.22634
930	30.0064	18.6679	33.8816	12.7791	29.2395	11.8442	30.0064	10.3505	9.01995	2.1943
931	30.0751	58.651	30.7319	15.6935	29.2901	14.9151	30.0751	9.3758	13.6102	4.00303
932	19.1788	15.1435	12.2202	17.823	19.1057	17.8328	19.1788	5.29236	8.17779	2.74297
933	16.4469	13.6703	17.0792	10.5404	16.1261	10.6569	16.4469	5.31362	2.15082	0.568929
934	85.2119	88.1148	79.2563	24.1149	81.3512	20.7765	85.2119	26.8336	12.4188	3.60617
935	27.7464	7.94696	26.8266	21.1416	27.3347	20.871	27.7464	9.05534	2.88981	0.988681
936	23.5236	13.0303	23.9661	17.1471	23.2339	16.79	23.5236	8.19861	9.38167	2.86053
937	62.9913	18.806	53.8703	21.4288	61.1126	19.1338	62.9913	18.8051	8.00107	2.40033
938	14.278	2.60455	13.4881	10.8325	14.0638	10.646	14.278	4.44394	1.59257	0.530861
939	45.4614	25.8982	44.0646	15.3881	43.8532	13.942	45.4614	14.1881	9.12576	2.31499
940	22.3365	12.8854	17.6051	17.5281	22.0572	17.5887	22.3365	6.57059	8.80983	2.4035
941	35.8481	95.6163	35.9754	16.0679	35.6191	31.8477	18.4657	12.0431	11.772	3.89866
942	26.4898	11.8992	23.9489	20.1563	26.3325	19.8172	26.4898	7.32505	3.81381	1.46677
943	24.1961	1.35725	21.0945	14.3628	23.7778	13.9749	24.1961	7.10026	3.20052	0.800171
944	14.6152	14.2151	11.4284	11.5404	14.4691	11.4227	14.6152	4.27714	9.603	2.40102
945	32.0618	24.7917	33.4193	18.9663	30.8934	18.3853	32.0618	9.78484	11.6017	3.60053
946	20.8307	23.5036	14.7348	19.5095	20.7875	19.9622	20.8307	6.12963	9.20749	2.80238
947	29.555	22.492	32.1887	20.6944	29.0874	20.2795	29.555	9.97849	8.00692	2.40194
948	31.5294	13.3511	31.202	18.4633	31.0782	18.5219	31.5294	10.0014	7.21489	2.40553
949	127.921	145.846	126.725	33.1589	127.392	118.83	21.8997	41.983	12.2601	3.28852
950	15.0299	8.70501	13.1935	12.7048	14.8533	12.6483	15.0299	4.42623	3.81371	1.10654
951	21.2565	5.51673	16.6321	12.8328	20.8008	13.43	21.2565	6.33087	1.091	0.544828
952	28.5793	12.2256	26.0169	15.2733	27.4834	14.7158	28.5793	8.61612	5.60099	1.60031
953	15.6802	184.341	18.6578	9.03854	15.5889	14.3552	9.92626	5.83389	10.608	3.26371
954	12.3798	11.9669	8.43397	10.0517	12.2209	10.0509	12.3798	3.58513	5.24436	1.77769
955	35.4947	7.15053	31.9923	18.0293	35.1442	18.5553	35.4947	10.9687	3.28798	1.09607
956	16.8514	4.17412	14.016	13.2197	16.7381	13.0309	16.8514	4.4638	2.44797	0.512469
957	33.9136	23.4576	32.7738	11.574	32.8765	10.6906	33.9136	10.8818	8.41363	2.80349
958	13.6087	12.0054	18.155	10.7725	13.428	10.6441	13.6087	4.96448	5.20204	2.00065
959	35.9492	26.9302	35.283	11.0354	34.7226	9.4706	35.9492	10.9302	12.4054	3.60162
960	21.1319	35.7203	23.353	14.2541	20.7521	14.271	21.1319	7.62303	9.16392	2.76377
961	16.0047	118.886	15.4371	7.73133	15.6289	7.24933	16.0047	4.79605	10.4299	3.20898
962	28.6593	26.423	29.4175	14.648	27.9289	13.9551	28.6593	8.94402	12.4078	3.60246
963	14.9221	28.7206	11.3411	9.49441	14.6385	9.24889	14.9221	4.25972	10.0143	3.6043
964	38.104	14.6091	35.4698	11.9768	37.3879	11.7621	38.104	12.0196	10.1565	3.56104
965	34.6832	18.0267	30.3948	16.856	33.8767	16.0152	34.6832	10.6174	6.27505	2.04538
966	17.1178	12.0211	19.0679	9.75132	16.4868	9.44207	17.1178	5.81758	7.14262	1.70065
967	111.818	21.6493	104.3	27.5528	107.998	21.1316	111.818	33.5528	15.038	4.03141
968	14.9942	19.0831	12.9673	6.09399	14.7859	5.55797	14.9942	5.02055	8.14584	2.71528
969	31.1441	14.8294	28.3272	12.2163	29.5853	11.7769	31.1441	9.23176	12.1084	4.01256
970	42.8069	29.3678	37.2478	22.5211	41.7908	21.4592	42.8069	12.7347	9.2086	3.60264
971	29.7954	15.7476	27.7177	12.5583	28.8106	11.7649	29.7954	9.18951	11.0516	3.0775
972	43.8575	9.05262	38.5379	17.8694	41.8568	17.0398	43.8575	13.4471	4.69052	1.1727
973	29.5527	12.0526	30.11	16.6776	28.875	15.8926	29.5527	10.0585	3.33341	1.11113
974	14.8325	9.11505	14.2123	12.6506	14.1071	13.7178	14.8325	5.16151	4.03257	1.07752
975	16.9336	9.91363	16.2718	14.3624	16.6868	14.2832	16.9336	5.31622	3.67297	1.22431
976	281.135	32.0896	282.641	108.274	280.465	248.546	62.5656	89.5105	2.03949	0.860042
977	66.4744	12.1368	61.1696	19.2974	64.6338	18.7246	66.4744	20.75	8.14838	2.71609
978	28.2863	15.3817	27.2891	18.1652	27.3076	17.9576	28.2863	8.48934	10.4031	3.20092
979	17.268	19.6532	16.3709	14.687	16.588	14.5441	17.268	4.91562	2.00401	1.20124
980	8.79948	8.00962	11.5178	7.73166	8.7316	7.68627	8.79948	3.16741	6.76534	1.51314
981	37.2272	30.3342	39.0004	12.9712	35.715	12.235	37.2272	12.5232	14.4182	4.00532
982	13.0527	7.30833	12.7171	7.91446	12.8862	7.73331	13.0527	3.49984	3.71824	1.13163
983	19.9207	7.83631	18.4311	14.7981	19.7069	14.7334	19.9207	6.29917	3.9321	1.31048
984	24.2141	11.8692	20.9858	15.0529	23.6041	15.6502	24.2141	6.96004	1.90833	0.520953
985	14.5932	9.46981	12.8743	9.62772	11.0919	9.77595	14.5932	5.0637	3.80463	1.40139
986	37.7432	7.3855	37.291	16.3883	36.8938	15.0463	37.7432	11.8553	4.44116	0.908762
987	17.9887	19.0154	20.8853	13.7141	17.8035	13.5371	17.9887	5.91522	11.6085	2.80274
988	19.3444	17.9539	24.1905	10.4154	18.6806	10.2029	19.3444	7.58435	4.88628	1.59201
989	73.2722	29.0575	68.0363	19.1835	69.2429	18.2024	73.2722	23.0412	11.6088	3.60273
990	43.2192	81.8823	41.4168	11.0872	38.7589	9.38234	43.2192	13.8093	7.22788	1.60944
991	37.5171	17.4825	35.5531	15.5178	37.0157	13.7298	37.5171	11.9809	6.40128	1.60039
992	25.3853	19.3054	23.996	15.5991	24.8087	15.1354	25.3853	8.15527	9.77039	3.72403
993	20.8616	18.8222	20.739	14.5999	20.5583	14.6179	20.8616	6.17666	11.6201	3.60623
994	8.79582	6.27496	8.02861	3.59139	8.64687	3.50504	8.79582	3.12083	3.60417	2.00144
995	20.9407	23.9269	24.9392	16.722	20.1472	16.8046	20.9407	7.13447	8.7432	2.26833
996	17.3324	10.7611	18.403	10.4459	17.0121	10.1424	17.3324	5.63451	6.01344	1.92068
997	19.0295	19.795	19.9533	12.7629	18.8896	12.4122	19.0295	6.18262	10.2636	3.01875
998	13.5789	11.3771	11.3615	11.0832	13.4541	10.9458	13.5789	4.4476	3.08553	0.939078
999	17.4368	14.2518	18.731	13.2971	17.1086	13.1673	17.4368	5.43702	9.35444	2.90311
1000	41.7254	5.01254	36.6152	21.699	40.4583	21.8824	41.7254	12.834	2.10242	0.661401
1001	16.8054	24.4158	13.0905	12.2055	16.4769	12.0614	16.8054	5.20924	6.89422	2.41021
1002	11.2231	37.1821	12.7283	6.04046	11.0352	6.1208	11.2231	3.87309	9.27765	2.82251
1003	26.6358	7.59851	28.576	18.5894	26.1704	18.1916	26.6358	9.2859	2.3057	0.947147
1004	5.50684	6.68066	6.29057	4.51389	5.45874	4.46447	5.50684	2.33502	4.37928	1.03594
1005	23.9735	29.4911	21.0148	14.2708	23.5349	13.7246	23.9735	6.95848	7.60602	2.00197
1006	15.3065	3.46307	14.7723	12.6873	15.1049	12.6475	15.3065	4.55221	1.96478	0.982322
1007	10.1879	47.4933	5.87413	8.03227	10.0671	8.17359	10.1879	2.79142	10.1384	2.83991
1008	256.513	318.356	256.565	44.0562	256.226	7.20043	256.513	81.5146	8.475	2.82369
1009	15.4164	14.6054	13.1452	11.6761	15.17	11.5582	15.4164	5.27601	5.07655	1.57537
1010	51.7674	10.7874	48.8411	16.3775	49.1795	15.1548	51.7674	16.3354	2.30913	0.864086
1011	17.4522	14.8806	16.1548	8.34509	17.0535	7.80101	17.4522	5.6418	7.39521	2.22304
1012	8.32083	9.30283	9.02694	6.59703	5.06153	6.4796	8.32083	2.21392	1.66622	0.555405
1013	20.6145	45.2551	21.0989	8.83398	19.7472	8.41835	20.6145	6.56132	8.42123	2.80697
1014	34.7848	14.9539	31.4826	12.5956	34.023	12.1958	34.7848	10.6968	1.89054	0.44335
1015	55.8418	9.51555	54.8821	14.8723	53.9905	12.2174	55.8418	17.9419	8.37567	2.15522
1016	16.915	12.1578	18.0869	10.3921	16.6044	10.0673	16.915	5.53982	6.73049	1.95242
1017	39.2093	21.1552	37.9824	13.8506	37.932	14.3031	39.2093	12.3063	8.83741	2.40981
1018	24.2104	19.6768	25.7096	10.1376	19.9922	9.38605	24.2104	8.5209	3.60573	1.20187
1019	30.9821	10.0828	28.7082	16.8458	30.3211	15.9913	30.9821	8.9617	0.45766	0.152669
1020	50.7899	15.5518	45.1279	20.7506	49.2466	22.2637	50.7899	16.3399	7.21615	3.20463
1021	17.3773	22.5571	17.0929	12.983	17.1216	12.7275	17.3773	5.17821	12.8046	4.00147
1022	68.4418	119.788	67.6089	17.9594	67.9743	57.7033	24.8953	21.7544	12.0856	3.22684
1023	20.0926	19.0584	22.9912	15.733	19.9615	15.524	20.0926	6.31129	6.01019	2.00324
1024	85.4902	22.8875	81.878	20.8147	83.4165	17.4048	85.4902	25.6677	15.2879	4.29584
1025	51.9031	12.6643	48.6931	15.686	50.8965	13.3771	51.9031	15.6409	5.78175	1.79196
1026	31.2271	42.8435	29.9412	16.4187	30.8926	15.2681	31.2271	9.51029	10.0082	2.80258
1027	195.401	31.9657	186.974	32.0989	188.496	24.7371	195.401	61.7361	13.2072	3.6024
1028	8.77517	30.0624	7.91838	7.71811	8.71614	7.66036	8.77517	2.36375	11.602	3.60061
1029	20.5209	12.7736	22.9813	12.9737	20.0602	12.8018	20.5209	7.4171	4.40713	1.2021
1030	36.984	6.55434	38.6907	12.8468	36.1046	12.8341	36.984	12.2833	1.90557	0.500704
1031	57.409	51.953	52.0238	13.3606	54.4268	13.9062	57.409	17.7793	14.4731	4.82099
1032	25.6583	13.7726	24.1427	10.2185	24.8699	9.32106	25.6583	8.13395	4.51319	1.52659
1033	26.4927	14.8908	28.5035	11.2538	25.6402	10.5965	26.4927	8.99045	8.00627	2.40224
1034	84.2464	33.652	79.1149	26.4222	80.2512	24.6592	84.2464	25.9858	14.6218	3.54016
1035	24.4918	6.55432	26.1562	17.9708	24.2298	17.6014	24.4918	8.24127	4.94876	1.03724
1036	36.8717	10.9393	32.0407	19.9722	35.9958	18.898	36.8717	10.3277	6.74345	1.75784
1037	39.1928	9.92697	32.0581	25.6296	38.6291	24.7552	39.1928	11.1872	6.26651	1.41352
1038	11.7942	5.80064	10.6229	6.97465	11.4852	6.74904	11.7942	4.07111	1.70183	0.464141
1039	165.599	20.0019	161.142	29.7759	160.165	19.913	165.599	51.7278	10.9237	2.70685
1040	39.8116	23.3743	39.681	16.0897	38.6226	14.9095	39.8116	13.6427	9.75719	2.23926
1041	67.7236	21.2252	65.0791	15.5983	66.4895	11.8717	67.7236	20.7665	4.00579	1.60193
1042	25.0702	13.0702	25.2977	14.4065	24.5948	14.2698	25.0702	7.90074	8.01593	2.67212
1043	53.9108	21.8414	51.3635	14.5321	51.9736	11.8783	53.9108	16.2569	9.20282	3.60088
1044	29.8382	46.2538	24.3958	21.7138	29.3131	21.8924	29.8382	8.16022	8.87593	3.22338
1045	19.5338	19.3468	17.2243	8.85433	14.1555	8.30544	19.5338	5.6795	5.90443	1.56658
1046	36.9386	20.1184	35.8134	21.4069	35.7514	20.9258	36.9386	11.4047	6.8034	2.80102
1047	17.6941	8.0589	14.2144	11.5405	17.3081	11.242	17.6941	4.91587	3.62536	1.01899
1048	24.283	22.4368	21.1499	11.5281	23.5625	10.9057	24.283	7.30382	11.7706	3.39026
1049	20.3635	16.0754	22.0691	13.2746	19.8998	13.0394	20.3635	6.90209	4.74029	1.62944
1050	73.9626	17.628	71.4811	19.1109	72.2694	14.984	73.9626	22.6919	7.17016	2.30799
1051	11.3243	42.0969	9.85159	10.1413	10.1832	10.0866	11.3243	3.21969	16.411	4.40338
1052	17.229	8.25229	16.797	10.0752	16.8545	9.6404	17.229	5.30314	4.4019	1.20063
1053	15.3038	10.5832	10.2394	14.5027	6.66229	14.4716	15.3038	4.28283	2.33438	0.686594
1054	18.223	18.0637	15.2306	13.0107	17.8922	12.7371	18.223	5.45867	4.36726	1.27016
1055	37.2354	6.72936	39.0274	17.7239	29.5504	16.2159	37.2354	11.9965	3.74188	0.890958
1056	17.6553	10.7336	22.1309	13.6914	7.63507	13.5367	17.6553	6.57462	2.44217	0.581498
1057	26.7318	20.2255	23.2638	12.1102	26.1982	11.8384	26.7318	8.08117	8.88703	2.64203
1058	17.7479	66.3791	19.9245	11.4566	17.5956	11.0121	17.7479	5.76031	19.7633	6.32061
1059	6.58257	44.437	7.20023	5.74161	6.5255	5.7519	6.58257	1.91322	15.2594	4.81906
1060	44.7311	1.85954	39.9991	21.1288	43.8348	19.8433	44.7311	13.8867	1.20077	0.400214
1061	45.9171	12.9141	44.8078	15.3164	45.0044	13.3814	45.9171	14.4497	10.3178	2.69127
1062	20.9774	15.7857	20.7374	13.2699	20.8091	12.6846	20.9774	6.24954	6.96287	2.11911
1063	9.33619	2.10111	9.79816	5.13494	4.5178	4.93824	9.33619	2.84125	0.000563527	0.000164516
1064	13.4183	19.0252	15.7213	9.94762	13.3421	9.68145	13.4183	4.38205	13.201	4.40032
1065	14.1765	9.62708	10.7139	11.173	14.0354	11.0398	14.1765	3.8743	2.69255	0.756244
1066	18.4148	12.3122	15.1017	9.27499	17.7115	9.0201	18.4148	5.59608	5.63443	1.6099
1067	25.3466	42.0485	22.2302	15.2235	24.6485	14.7104	25.3466	7.14267	12.0032	4.00098
1068	37.334	19.4687	34.6486	10.3871	35.9339	9.03376	37.334	12.0937	6.80135	2.00043
1069	36.6244	23.6472	34.6512	16.1086	35.7309	16.4907	36.6244	11.4583	10.8277	3.60775
1070	69.3651	21.1368	62.325	26.1213	67.22	23.3984	69.3651	21.0528	9.44161	3.20061
1071	179.453	13.0693	166.583	34.8901	169.678	28.7964	179.453	56.397	6.24989	2.18763
1072	14.7011	10.1857	12.3311	12.6602	13.151	12.5459	14.7011	5.12085	1.22181	0.379205
1073	52.6449	29.1959	43.5623	16.7698	50.2208	17.1998	52.6449	16.3981	6.25073	2.5371
1074	23.4328	7.04333	23.8862	11.6983	23.2625	10.7455	23.4328	7.31651	3.83849	1.09674
1075	32.781	18.3404	31.4472	14.3844	31.643	14.442	32.781	10.8524	7.62462	2.00756
1076	28.5441	7.35049	27.1078	15.7282	27.6535	15.4886	28.5441	8.93461	3.02997	1.00999
1077	26.1041	20.5598	23.159	12.7899	24.8191	13.5203	26.1041	8.12078	9.62121	2.40788
1078	16.3518	8.90907	9.80393	14.9654	15.7694	14.9054	16.3518	4.08996	4.0227	1.29365
1079	31.6863	100.787	31.0523	14.7865	30.1622	14.6628	31.6863	11.2726	11.6743	3.6231
1080	351.355	12.0659	330.803	55.3857	332.778	34.6463	351.355	108.143	3.46672	1.77771
1081	12.32	40.863	11.7834	10.9589	12.2695	10.9016	12.32	4.08705	8.82593	3.20887
1082	26.422	216.484	27.4435	7.76919	26.1985	22.721	10.1	8.23682	15.364	4.85148
1083	21.7544	72.7463	18.8688	13.6885	21.3749	13.1888	21.7544	6.01914	8.00649	2.40202
1084	18.2694	36.2922	18.9996	6.41474	17.6851	5.99489	18.2694	5.99223	10.4099	3.20306
1085	16.638	17.522	21.0502	9.95886	12.4671	9.5977	16.638	6.72952	2.60164	1.00063
1086	17.9099	16.9546	10.0853	16.5635	16.5627	16.5183	17.9099	4.87939	6.41127	2.82685
1087	17.8831	29.102	21.3422	12.3046	17.5449	12.1826	17.8831	7.19224	10.015	3.60475
1088	14.0262	5.33877	15.9149	6.15655	13.7022	5.69724	14.0262	4.77768	2.8006	1.20019
1089	17.526	9.16992	17.1174	12.2508	17.3411	12.0408	17.526	6.25477	1.98928	0.732853
1090	52.4566	11.013	46.5241	26.6496	51.2532	26.9901	52.4566	16.5928	4.01513	1.27193
1091	9.95212	20.1382	5.82605	9.29129	9.427	9.32247	9.95212	3.04586	6.83804	2.01045
1092	182.415	77.6349	189.329	49.8014	181.838	169.493	32.8733	59.7533	3.75926	1.33342
1093	12.8964	10.2026	8.23372	11.7348	12.1868	11.6938	12.8964	4.00731	0.982703	0.395618
1094	57.5975	9.94725	51.3595	21.396	55.3845	19.4689	57.5975	17.7169	4.31646	1.17214
1095	24.2544	40.4575	22.2444	19.7514	23.9565	19.5378	24.2544	7.20201	10.0123	2.80394
1096	180.703	421.916	176.625	30.186	179.893	16.2756	180.703	55.8384	12.8863	4.02788
1097	28.916	18.0081	23.0134	13.8741	28.4919	13.1612	28.916	8.41765	6.80705	2.80221
1098	12.9892	5.59247	13.3912	7.39662	12.7955	7.13986	12.9892	3.85001	5.20071	1.2002
1099	19.1872	22.3919	17.4253	9.42048	18.5653	9.0723	19.1872	5.97723	13.5099	3.49337
1100	284.766	25.2609	281.644	37.949	284.249	12.6089	284.766	87.1276	3.44685	0.940104
1101	14.3596	20.8066	12.3186	7.97887	14.0793	7.62283	14.3596	4.56835	12.0066	3.20207
1102	44.8085	93.6719	44.6228	16.6374	44.5462	39.1285	20.3697	13.9695	12.4665	3.6202
1103	25.7775	42.5436	27.1124	6.78199	24.4556	6.19217	25.7775	8.83586	16.0136	5.60424
1104	236.926	47.7289	227.391	37.2031	227.645	24.3077	236.926	74.6715	19.6051	6.00168
1105	16.6253	23.2043	15.8563	13.1422	16.4526	13.0064	16.6253	5.20313	7.60432	2.80132
1106	92.4603	23.8391	82.4177	30.3434	88.6097	31.619	92.4603	28.7455	10.2646	2.7998
1107	16.8569	14.1299	14.668	14.3724	15.1743	14.4033	16.8569	4.49208	2.76025	1.06125
1108	12.7872	17.5222	8.56593	11.7255	12.731	11.6822	12.7872	3.9769	8.804	3.20124
1109	42.877	45.2091	39.6591	15.5401	41.3056	14.2049	42.877	13.1346	10.8088	3.60276
1110	22.4718	15.2686	21.487	16.9056	22.3432	17.0359	22.4718	6.01824	7.6747	2.23726
1111	40.7333	16.1908	36.5446	15.423	39.2493	14.7423	40.7333	11.4934	11.1645	3.46525
1112	31.8042	23.4861	24.4622	23.2973	31.3335	22.9488	31.8042	8.54565	9.2038	2.80111
1113	37.8182	92.6299	36.1127	11.6492	36.8123	11.9797	37.8182	12.1953	9.79477	4.0555
1114	27.8588	20.094	25.1547	13.5641	20.4515	13.9571	27.8588	9.32391	3.21739	1.60573
1115	48.0923	7.5321	45.5781	15.4076	46.7482	15.2843	48.0923	15.8989	2.11384	0.717285
1116	17.7169	8.95311	17.3072	11.8872	17.308	11.6619	17.7169	5.27065	2.61134	0.7122
1117	27.1173	47.1694	25.5974	15.4527	26.2818	15.0241	27.1173	7.76363	9.75786	4.31883
1118	43.3604	22.394	39.5491	19.5876	41.2005	19.5215	43.3604	13.5333	5.615	1.60415
1119	23.5914	11.5619	21.2337	13.6708	22.9388	13.8501	23.5914	6.80279	4.70677	1.56836
1120	34.8819	14.278	28.0354	20.2313	34.2364	19.4826	34.8819	9.98309	4.61741	1.06868
1121	40.5721	19.5784	38.243	19.7808	38.2508	19.3072	40.5721	12.0405	6.58571	2.2325
1122	26.6497	54.489	23.0746	18.8681	15.7477	18.4831	26.6497	7.8705	4.42285	1.20666
1123	21.341	4.61632	20.9699	12.5724	20.9984	11.9539	21.341	6.73525	0.57917	0.133632
1124	33.6586	39.7788	30.4697	17.09	32.5563	16.5034	33.6586	10.2095	12.8221	3.20627
1125	56.0003	41.5605	56.4244	20.5184	54.6189	18.3789	56.0003	17.6758	11.61	3.60341
1126	34.9552	11.5428	33.6997	16.1022	27.9423	15.3223	34.9552	10.85	4.60262	1.40076
1127	36.1572	40.515	33.3904	14.1267	35.2542	14.3541	36.1572	11.3182	11.2592	3.21698
1128	14.8117	4.84022	13.8911	8.6419	14.4567	8.69075	14.8117	5.1035	1.63344	0.544164
1129	21.6423	11.6567	18.8726	16.9386	21.4532	16.7409	21.6423	5.98902	7.55189	2.20553
1130	23.7225	26.9458	25.7064	11.016	23.2363	10.1995	23.7225	7.61911	9.20518	2.80162
1131	49.8011	12.8179	49.533	18.2191	48.6935	16.1871	49.8011	15.8182	2.57716	0.789637
1132	14.5294	19.8099	11.2348	11.5635	14.3775	11.5015	14.5294	5.03444	6.41154	2.40409
1133	603.551	50.2651	588.259	167.203	589.2	302.536	347.26	188.685	9.9306	2.27304
1134	19.3554	12.6516	14.2961	11.5401	18.5635	11.5631	19.3554	5.22199	6.08681	1.94767
1135	26.0909	17.5206	25.887	9.79319	25.3245	9.08046	26.0909	8.30586	13.2039	3.60111
1136	21.788	10.4641	20.6725	14.1638	21.1744	13.9302	21.788	7.06633	4.2541	1.17121
1137	31.0549	34.7434	29.9791	14.2272	30.473	13.4237	31.0549	9.51373	11.3305	3.0334
1138	23.291	42.519	24.3548	10.0512	22.6563	9.15949	23.291	7.49806	21.6087	5.60261
1139	21.1611	16.7	18.9824	18.4264	21.0516	18.4272	21.1611	6.20208	7.68834	2.65406
1140	38.1535	18.1072	36.8404	11.8865	36.9828	10.2124	38.1535	12.4771	13.9809	4.39528
1141	18.0116	18.8116	22.374	11.8816	12.5613	11.6108	18.0116	6.15356	7.40504	1.80146
1142	69.6063	16.9981	59.5092	20.2515	67.8951	20.1864	69.6063	21.3361	4.5181	1.60961
1143	24.5876	9.28691	20.5215	8.62121	23.1643	8.35939	24.5876	7.45386	2.0022	1.20076
1144	28.0778	17.7945	30.4647	16.707	27.4412	16.1484	28.0778	8.77901	6.67368	2.66879
1145	12.1027	22.1392	11.8153	8.09487	11.8736	7.92027	12.1027	4.22325	7.20796	2.40247
1146	30.0411	12.9602	30.3253	13.4032	29.1062	12.9427	30.0411	8.93938	7.76272	2.11899
1147	18.4389	49.4674	16.5896	11.1922	18.1586	10.7456	18.4389	5.7043	7.61098	2.00331
1148	18.8825	10.862	13.4041	14.7204	18.6504	14.8209	18.8825	5.14193	6.0516	2.30535
1149	56.7603	21.5669	53.2043	20.4992	55.1655	18.3179	56.7603	17.0928	11.7874	3.33097
1150	17.7391	14.8381	15.3478	12.298	17.334	12.0523	17.7391	5.46926	7.91002	2.61937
1151	16.0999	9.77292	18.632	13.3173	15.9906	13.472	16.0999	5.8084	3.48711	0.964382
1152	34.8455	23.201	31.4249	19.0178	34.7318	18.6715	34.8455	9.57566	5.23506	2.01117
1153	26.1066	299.621	27.461	10.0685	25.1095	9.55993	26.1066	8.2654	14.477	4.02409
1154	30.2448	95.1151	30.7148	23.46	30.0054	23.1079	30.2448	9.17371	12.4232	3.60705
1155	10.8989	13.1293	10.4626	9.77655	9.54749	9.76825	10.8989	3.60647	3.49318	0.883267
1156	20.2678	14.9211	17.7812	16.8229	20.0982	16.7161	20.2678	6.39823	4.95984	1.35744
1157	25.1453	12.0201	25.9753	15.9472	24.5645	15.5808	25.1453	8.32378	4.01008	1.27823
1158	15.8881	34.0203	12.9727	8.77086	15.6037	8.3523	15.8881	4.76537	6.40678	2.40212
1159	33.5591	23.1439	30.9397	16.3533	32.7261	15.4916	33.5591	9.94184	7.30893	2.62759
1160	15.0255	28.5279	13.5109	9.48304	14.5997	9.36221	15.0255	5.08264	16.3988	4.91813
1161	12.9764	15.3924	10.4946	10.2771	12.9084	10.1166	12.9764	3.75208	1.37172	0.548498
1162	72.9773	23.8343	68.7619	18.1496	72.0951	15.0737	72.9773	22.028	8.88315	3.64037
1163	31.468	11.9584	33.4051	13.259	30.5464	12.3718	31.468	10.0172	5.33622	1.56972
1164	35.7423	19.4104	32.7962	20.3993	34.8902	19.5811	35.7423	11.0945	5.22494	1.89615
1165	17.5602	13.3924	13.7303	15.4627	16.7069	15.3429	17.5602	5.54076	6.78118	2.06385
1166	27.9335	13.7105	29.046	17.6004	27.4476	16.9817	27.9335	8.82075	1.02981	0.374397
1167	22.6744	36.5782	11.7267	21.7203	21.0326	21.6861	22.6744	6.73894	14.8181	4.40579
1168	28.7282	79.7622	21.4495	19.936	27.9657	20.2098	28.7282	8.06923	7.7739	2.04623
1169	23.3848	15.1978	22.77	14.3266	22.8801	14.4083	23.3848	8.13355	9.21928	2.80587
1170	11.1054	14.0878	13.9299	6.14686	10.8963	5.97131	11.1054	4.11308	11.7684	2.65762
1171	20.7074	8.09302	22.92	13.8545	20.537	13.3797	20.7074	5.91458	3.13422	1.2967
1172	24.1527	16.1865	23.9481	14.1576	23.4241	13.9252	24.1527	8.407	3.16061	0.987603
1173	25.0111	8.49163	25.1296	16.9915	24.5715	16.7468	25.0111	7.59489	3.91059	1.44063
1174	22.7313	37.1974	15.5463	18.4604	22.5669	18.1707	22.7313	7.49477	8.00454	2.40142
1175	27.1765	36.2143	24.7789	15.234	26.6368	14.6452	27.1765	8.49254	10.5233	3.30659
1176	7.51778	37.4215	6.66452	4.70786	7.38817	4.5547	7.51778	2.15817	11.6059	3.60183
1177	16.4538	19.8826	15.0555	9.62322	11.7866	9.31762	16.4538	4.77359	6.20651	1.40199
1178	20.7514	21.8495	17.2333	10.5384	19.4895	10.4751	20.7514	6.51819	5.58629	2.2334
1179	12.2007	7.87976	14.3887	10.9851	12.1404	11.0109	12.2007	4.03306	8.45735	2.57406
1180	13.1423	5.75845	12.233	9.6025	13.0209	9.37158	13.1423	4.01246	4.77933	1.59487
1181	19.9263	45.1613	17.965	12.112	19.5811	11.6722	19.9263	5.94589	9.61529	3.20458
1182	20.8236	13.4288	17.7929	10.9079	20.2284	10.3803	20.8236	5.97768	4.26411	1.32337
1183	19.4564	17.4044	19.1231	12.0051	19.0176	12.0948	19.4564	6.29318	10.3297	2.69486
1184	27.6714	33.2641	26.8381	22.7864	27.4638	22.8862	27.6714	8.52612	12.0537	3.21694
1185	33.1582	7.78347	30.708	15.5369	31.8482	15.9456	33.1582	10.9976	3.51248	1.02308
1186	45.9258	16.8494	40.1551	22.8063	44.694	22.1019	45.9258	13.6695	13.2427	3.96072
1187	97.5897	74.3997	95.6297	22.743	89.2515	80.6503	33.2796	30.2083	7.6456	2.01439
1188	18.4177	10.3912	14.3649	6.93904	17.7573	6.95768	18.4177	5.43819	6.00876	2.00304
1189	11.8371	15.0799	11.5204	5.11255	11.5831	4.66256	11.8371	4.33046	9.60099	2.40031
1190	19.1001	6.44799	19.1303	12.0361	18.7291	11.7403	19.1001	6.52246	3.74083	0.908289
1191	17.1799	10.2403	17.9438	12.0233	16.8218	12.0811	17.1799	5.04868	5.81457	1.71023
1192	19.529	16.6857	19.8786	10.2127	19.0424	9.70197	19.529	6.08949	10.401	3.20033
1193	30.5312	66.4495	35.1737	15.6283	29.7964	14.8758	30.5312	10.3534	19.6132	5.20408
1194	15.5908	13.864	17.3257	7.69096	15.0758	7.44653	15.5908	5.4845	6.80242	2.0007
1195	19.4639	12.9621	18.4441	9.36594	19.2815	8.59441	19.4639	5.46569	6.0632	1.45846
1196	14.2346	25.883	13.6713	12.5909	14.1842	12.5009	14.2346	4.17881	9.20904	2.80298
1197	65.5592	6.36527	57.7551	19.3245	60.33	19.2447	65.5592	20.5425	2.8504	0.75737
1198	25.7243	14.3121	21.0882	15.6344	18.4308	15.1393	25.7243	7.62808	1.32702	0.442264
1199	9.32337	20.4197	12.6062	6.73533	9.14188	6.66351	9.32337	4.09457	11.2083	3.20266
1200	24.9759	18.0216	22.2557	18.2961	24.48	18.401	24.9759	6.84884	6.74638	2.88963
1201	32.0844	22.3962	28.0063	15.7419	31.6108	15.6358	32.0844	9.51539	8.41872	3.0718
1202	20.565	33.9991	18.4337	15.0887	20.2081	14.9176	20.565	6.71936	8.41556	2.80524
1203	36.9331	24.4729	33.2236	17.2975	35.8135	16.5059	36.9331	10.7426	12.4047	3.8682
1204	14.2757	49.5981	12.8368	10.777	14.113	10.5678	14.2757	4.44475	14.4015	4.31265
1205	29.4757	11.233	28.8088	20.39	28.5432	20.1431	29.4757	8.83562	3.91761	1.17514
1206	77.3439	41.598	75.9406	13.2219	74.4478	10.5281	77.3439	24.4249	10.8218	3.60704
1207	20.7593	42.4717	21.2202	15.0503	20.4434	14.7233	20.7593	5.9299	17.2034	4.40106
1208	49.0768	11.0759	48.8495	17.5899	41.5743	16.4301	49.0768	15.4537	3.20307	0.801052
1209	21.9297	27.623	14.457	19.5142	19.7904	20.5025	21.9297	6.26968	11.2683	3.75574
1210	23.396	50.6486	20.1799	18.9405	23.1412	18.725	23.396	7.13634	7.21767	2.40536
1211	172.278	15.5874	167.616	28.683	168.486	22.2283	172.278	54.8751	6.90785	1.54216
1212	246.432	81.2496	247.854	41.3247	245.224	19.6047	246.432	77.5856	5.95191	2.19239
1213	33.6313	18.4004	31.8277	10.5309	32.1631	9.46646	33.6313	10.0472	0.922172	0.255166
1214	26.2514	23.1181	28.776	17.029	25.8638	17.2455	26.2514	9.27631	17.2252	4.40807
1215	26.2047	12.697	24.703	13.129	25.6965	12.5329	26.2047	8.11092	4.03592	1.12787
1216	135.287	77.0599	141.519	25.4422	134.998	129.793	15.81	43.2416	5.04882	1.20697
1217	31.2158	16.2675	23.5881	18.8388	30.1327	19.2089	31.2158	8.57508	7.98954	2.55506
1218	9.29246	34.4644	6.66487	7.03716	8.43902	8.72109	9.29246	3.41213	13.7069	3.84901
1219	13.5905	11.9039	10.0479	11.8373	13.4161	11.7895	13.5905	3.41332	4.06388	1.62127
1220	33.9064	10.9512	31.3704	13.6715	32.6252	12.6683	33.9064	10.184	2.91721	0.972385
1221	16.8253	16.4722	16.0839	10.0087	16.4591	9.62775	16.8253	5.15178	5.60279	1.60087
1222	9.29927	12.9949	9.25111	4.78318	8.97259	4.92838	9.29927	3.35585	1.26991	0.440547
1223	20.7106	17.3436	19.2998	7.90154	20.2868	7.74983	20.7106	7.4885	10.1414	3.51867
1224	8.26751	13.3933	9.60665	5.56967	8.08132	5.46947	8.26751	2.96755	2.87822	0.609581
1225	30.613	15.809	24.7705	17.8226	30.3361	18.5668	30.613	9.09095	8.59828	2.68482
1226	13.6408	15.5194	7.59537	12.8864	13.6008	12.8554	13.6408	3.46375	8.40389	2.80148
1227	65.2437	65.0411	59.3772	16.4729	62.8878	16.7995	65.2437	21.1353	16.8944	5.62961
1228	27.6557	12.3378	23.8166	14.841	26.5645	14.6953	27.6557	8.11093	4.39202	1.89809
1229	100.514	29.8511	92.5477	26.6397	97.4522	26.4394	100.514	31.1845	16.624	5.04824
1230	28.6632	21.7776	29.5552	21.2114	28.1218	21.9704	28.6632	8.74263	8.05437	2.41634
1231	12.2311	31.1614	17.615	7.70418	8.92547	7.45223	12.2311	4.72201	6.61527	2.60434
1232	25.7192	10.5301	23.7669	18.6784	25.534	18.371	25.7192	6.88546	5.45948	1.25214
1233	60.3651	8.79774	55.0236	25.7492	58.9856	24.6619	60.3651	17.6379	4.76157	1.63593
1234	5.72061	22.6142	5.27895	4.90731	5.65607	4.88412	5.72061	1.89582	12.1773	3.89321
1235	52.7929	173.145	49.1924	18.7011	50.9102	17.0083	52.7929	15.5836	15.6813	5.22507
1236	20.1408	14.4542	20.2132	13.3361	19.5237	13.1233	20.1408	6.00369	5.94802	2.05369
1237	11.8673	22.1495	12.4435	10.2058	11.7786	10.1022	11.8673	4.16671	8.62684	2.62563
1238	33.4376	17.4794	30.6577	15.0914	32.4833	14.0349	33.4376	10.4289	10.0022	2.80074
1239	11.9371	11.1024	11.6458	8.79617	11.7604	8.68526	11.9371	3.90366	5.94942	1.8636
1240	15.3897	22.0488	16.4321	13.7746	14.8685	13.7141	15.3897	5.35654	10.4626	2.98937
1241	14.7063	11.8613	12.8836	10.1555	14.4786	9.86575	14.7063	3.98212	4.00148	1.60044
1242	14.9272	12.3367	12.1341	10.5768	14.5509	10.4455	14.9272	4.3342	7.76848	1.65927
1243	42.7808	6.6842	42.8912	13.3924	41.3248	13.7367	42.7808	14.5117	2.48869	0.638474
1244	49.9291	16.3967	45.5026	20.4476	41.1622	19.3754	49.9291	14.8604	2.33821	0.687727
1245	26.629	17.5175	27.215	14.6732	25.993	14.7636	26.629	9.10057	8.72062	2.65367
1246	13.2701	4.8952	9.68824	8.90349	13.115	8.68054	13.2701	3.46481	0.540612	0.14746
1247	21.7851	28.4631	21.3758	19.4973	21.6506	19.3856	21.7851	6.39083	15.3772	4.3434
1248	28.8845	10.3066	29.1692	16.9724	28.1995	17.0468	28.8845	9.38116	1.0398	0.324819
1249	8.89532	17.6881	9.40386	8.09451	8.85682	8.05254	8.89532	2.68222	9.60423	2.40121
1250	26.2576	24.6163	24.4369	14.7634	25.4249	14.2999	26.2576	8.40998	13.2056	3.6017
1251	11.4693	20.9789	10.5043	8.34859	11.3608	8.15364	11.4693	3.44067	9.12294	3.32786
1252	13.9366	15.2092	12.7166	10.4347	13.7518	10.2648	13.9366	4.03323	10.9456	3.51204
1253	13.058	16.8666	15.4605	10.3496	12.8953	10.203	13.058	4.53743	9.84955	2.46261
1254	324.284	185.327	317.439	182.701	322.171	266.854	97.4575	96.6848	19.3615	6.44914
1255	15.2634	40.1239	19.9775	10.1569	15.1883	9.75674	15.2634	5.75349	14.4124	4.00395
1256	59.0007	43.5864	60.9901	15.09	58.5971	49.3154	22.4122	18.3677	6.00985	2.07682
1257	73.1414	16.446	69.613	20.2233	69.2876	17.5124	73.1414	22.5366	5.29558	1.49856
1258	6.67423	6.7806	8.00784	3.54214	6.50521	3.49025	6.67423	2.64532	3.14863	0.92286
1259	15.0489	9.96003	15.7341	13.0227	14.9363	12.9155	15.0489	4.70182	7.50331	2.77058
1260	53.7581	98.6312	50.8376	13.1114	52.0364	10.3495	53.7581	16.6351	14.8315	4.41018
1261	49.0208	14.3007	44.487	29.1674	48.0378	29.0335	49.0208	14.8091	3.47402	0.99257
1262	8.32719	16.9615	6.66488	7.31938	5.47993	7.25956	8.32719	2.77028	2.00499	1.20147
1263	20.1361	17.2527	20.2097	16.7948	19.9852	16.6056	20.1361	6.35239	6.978	1.9849
1264	19.9336	37.4613	17.0304	14.0093	19.4801	13.8784	19.9336	5.71213	12.4222	2.80648
1265	39.1258	50.1784	42.0157	15.605	37.4877	14.8173	39.1258	12.9284	9.21865	2.80564
1266	50.8443	16.1449	50.1135	15.7664	49.507	13.2601	50.8443	15.7817	11.6016	2.80049
1267	30.2084	18.747	27.022	12.5777	28.1718	12.2144	30.2084	8.82069	10.1971	2.8001
1268	27.3366	12.1641	24.5438	13.092	26.6739	12.4091	27.3366	8.35979	4.39766	1.36688
1269	10.9467	52.1925	10.0265	4.35749	10.8789	9.59315	5.24153	3.55564	7.01798	1.59457
1270	34.6805	67.0749	33.2463	10.713	33.2888	10.9362	34.6805	11.5916	12.9112	4.03228
1271	17.1005	13.9526	14.9987	9.6535	16.5724	9.80495	17.1005	5.54613	6.91795	2.12999
1272	15.3338	52.7303	13.7719	13.0701	13.7377	12.9488	15.3338	5.59479	16.6067	5.16573
1273	135.253	22.3122	129.67	26.3816	123.853	19.8031	135.253	41.897	4.40385	1.20125
1274	22.1718	8.16099	28.4524	15.4938	22.0703	15.0122	22.1718	8.2759	1.57484	0.358129
1275	44.3292	5.28589	42.1694	16.1111	41.6945	15.2918	44.3292	13.6864	2.3582	0.762256
1276	17.4693	117.929	16.1789	11.5377	17.0673	11.2505	17.4693	5.70029	16.8216	4.80753
1277	50.9634	48.032	46.1295	22.6335	50.3227	20.501	50.9634	15.8014	11.6154	2.80523
1278	23.705	14.1359	20.1854	19.2943	23.5975	19.1551	23.705	5.89266	11.7485	2.87316
1279	109.307	6.82279	103.58	21.424	105.485	16.7041	109.307	34.9907	1.69217	0.590047
1280	10.3727	101.264	12.4859	6.84093	10.1785	6.64489	10.3727	3.62959	15.2429	5.61338
1281	19.7093	71.8234	16.9987	17.8015	19.6697	17.6552	19.7093	5.44787	18.0128	5.20408
1282	66.1141	22.9081	59.1186	23.2107	61.2914	22.0746	66.1141	20.3207	8.51118	2.64141
1283	24.4464	26.2169	19.7329	15.2204	23.8437	14.8073	24.4464	6.88743	9.6084	3.20255
1284	20.7115	24.539	21.0215	13.608	20.3852	13.2926	20.7115	6.48037	9.57401	2.81591
1285	19.2379	11.0897	16.2812	17.3957	19.1449	17.2975	19.2379	5.03569	6.3028	1.83425
1286	25.5118	11.2918	28.3183	11.6052	24.614	11.1429	25.5118	8.52178	7.77327	2.01392
1287	40.0242	23.7377	36.2998	11.102	36.9729	10.9517	40.0242	12.7929	15.6819	4.01177
1288	23.9036	24.0603	23.2489	9.17802	22.8978	8.66146	23.9036	7.62338	13.6068	4.00203
1289	26.4149	9.96797	27.3219	14.2417	25.8755	13.6134	26.4149	8.2936	2.27258	1.29085
1290	24.2984	70.9682	25.2494	13.6385	23.8888	13.061	24.2984	8.13151	14.0298	4.4095
1291	11.9559	7.61109	14.1437	6.90186	8.21695	6.61931	11.9559	4.10719	3.20149	0.800422
1292	68.7217	72.8282	70.6385	14.7455	68.5805	10.3097	68.7217	22.3217	6.07348	1.92931
1293	20.0993	13.176	17.9195	10.934	19.5068	10.6809	20.0993	5.95013	7.60184	2.0006
1294	17.768	38.6054	10.9582	16.9045	17.7048	16.8643	17.768	4.30791	14.8022	5.20069
1295	10.8985	19.1859	7.15441	10.0875	9.67668	10.0495	10.8985	3.88105	8.17888	2.72633
1296	38.5685	27.6682	34.713	20.3472	37.6146	19.5097	38.5685	11.6364	4.01519	1.60425
1297	49.9666	9.94337	45.9924	15.3396	48.7781	15.648	49.9666	16.8112	4.90071	1.14171
1298	16.4741	24.1884	14.0721	15.3365	15.8182	15.2791	16.4741	6.00839	14.5944	4.34754
1299	10.0899	8.21935	7.94828	9.29559	10.047	9.25539	10.0899	2.2797	2.80105	1.20034
1300	8.92789	25.8237	6.26735	7.73582	8.8675	7.6791	8.92789	2.40553	5.20649	2.00211
1301	22.2556	21.131	22.8977	11.6821	21.5146	11.946	22.2556	8.39417	8.21762	2.80524
1302	20.6925	10.3703	20.2955	13.5396	20.2024	13.7428	20.6925	6.27856	2.48665	0.771722
1303	24.6603	28.467	22.5576	12.2604	24.3218	11.4691	24.6603	7.32983	5.87209	2.16326
1304	65.9826	24.8731	57.4419	22.8847	64.4765	23.6737	65.9826	20.3014	5.64394	1.61543
1305	20.137	15.461	13.7766	15.3651	19.9592	15.1212	20.137	6.08248	5.27221	1.36705
1306	11.6357	7.21522	12.3079	9.45726	10.9313	9.31591	11.6357	4.37228	2.23816	0.484573
1307	26.7207	18.3233	20.5271	18.5264	26.3493	18.1676	26.7207	6.77319	6.68832	2.37394
1308	12.7249	14.1403	8.98308	9.69049	12.524	9.77463	12.7249	3.11832	6.00209	2.26715
1309	24.0173	12.1146	20.0384	16.5052	23.5881	16.2165	24.0173	6.21829	5.13446	1.4979
1310	47.3329	20.3572	46.2399	15.452	45.5924	14.1313	47.3329	15.6354	8.04319	2.66829
1311	23.2284	18.4024	21.3146	12.8017	22.7097	13.0661	23.2284	6.8522	9.91284	2.87872
1312	12.0611	5.52804	4.38563	11.6612	9.92122	11.6714	12.0611	2.94431	0.522797	0.201016
1313	14.1635	18.5033	15.981	3.97616	13.6293	3.4258	14.1635	4.60472	8.40369	2.80114
1314	65.7899	18.0501	57.6915	18.8443	62.4566	17.3379	65.7899	19.9855	7.58683	2.39425
1315	36.5182	11.3243	34.0848	21.1181	35.7587	20.1836	36.5182	10.391	2.71435	1.23749
1316	23.4221	50.5998	22.956	11.684	23.0446	10.89	23.4221	7.23199	18.8082	5.20258
1317	27.4124	10.0145	27.526	16.6189	26.7225	16.0578	27.4124	8.58098	2.53522	0.821454
1318	41.6419	115.605	38.4645	16.41	40.8749	14.7996	41.6419	12.7147	10.411	4.00334
1319	22.7646	84.8197	19.4212	11.1448	22.0495	10.7557	22.7646	6.5874	14.4551	4.01757
1320	22.7409	64.534	24.0542	16.7097	22.4669	16.3672	22.7409	7.70872	25.2144	6.8047
1321	32.8093	16.9865	26.1018	16.8394	32.1012	17.2917	32.8093	9.55402	6.88783	2.33945
1322	22.7435	10.9362	17.465	17.1365	22.355	16.8819	22.7435	6.41349	7.35847	2.25211
1323	21.8248	19.7394	18.5517	11.3205	20.9912	10.932	21.8248	6.56029	9.64398	3.21462
1324	57.4033	71.7711	54.8766	26.2219	56.5877	24.3314	57.4033	17.0913	9.21762	2.80516
1325	8.89819	9.5453	7.9553	6.69716	8.7688	6.61514	8.89819	2.40249	2.40527	0.801924
1326	134.414	37.3482	129.956	32.5664	133.612	111.496	46.7608	41.7119	5.5673	1.98116
1327	139.349	476.224	139.314	20.0983	135.144	8.2318	139.349	43.3943	6.31359	2.23408
1328	21.5123	15.7165	22.7719	16.245	21.3519	15.9622	21.5123	6.24153	8.19508	2.3023
1329	28.9435	33.2722	28.2681	12.4267	27.7747	11.9634	28.9435	9.89969	12.8085	4.80276
1330	16.1391	14.5761	16.8517	10.5562	16.0528	10.136	16.1391	5.53005	3.19347	0.972159
1331	13.5673	7.78953	15.4638	6.40594	13.2898	6.04612	13.5673	4.8222	2.81879	0.633266
1332	11.8627	20.7169	10.716	7.85614	11.6476	7.95707	11.8627	3.8874	4.43895	1.21139
1333	12.5161	52.0489	12.9286	5.88047	12.2778	5.97137	12.5161	3.92904	14.8842	3.6267
1334	26.2877	40.759	24.3125	11.2028	25.4622	10.6814	26.2877	8.31252	9.20984	3.60327
1335	25.5413	21.117	25.8658	13.0325	25.1558	12.1982	25.5413	7.92829	11.6343	3.39129
1336	25.229	17.5998	19.1658	18.664	24.9744	18.2646	25.229	7.4057	8.33639	2.77878
1337	73.0306	19.2286	67.4512	17.8242	71.7582	15.0439	73.0306	22.4639	5.27951	1.66719
1338	19.6579	20.0706	21.4119	14.6156	19.3835	14.394	19.6579	6.18631	2.80887	1.20278
1339	8.65476	20.8903	8.91191	4.97213	5.9771	4.99021	8.65476	3.31408	1.64187	0.812054
1340	13.3749	15.8497	10.1622	9.89679	13.2074	10.5619	13.3749	4.64586	3.85629	1.55208
1341	37.6785	20.2253	34.3485	11.128	36.2528	11.2674	37.6785	11.4004	6.15244	1.94782
1342	48.3899	5.27968	49.5615	19.1826	47.0717	17.1762	48.3899	16.1949	3.9006	0.975172
1343	24.8482	24.9544	27.588	15.3854	24.4897	14.8414	24.8482	7.99818	12.8036	3.20112
[truncated: 8,657 more rows]

## Sheet: Fig.6
#	(a) 10%	(a) 25%	(a) 50%	(a) 75%	(a) 100%	(b) 10%	(b) 25%	(b) 50%	(b) 75%	(b) 100%
[truncated: 10,000 more rows]
